# Supplementary material for: Increase of MZB1 in B cells in systemic lupus erythematosus: proteomic analysis of biopsied lymph nodes
Source: Arthritis Res Ther. 2018 Jan 30;20:13. doi: 10.1186/s13075-018-1511-5 (PMC5791339; doi:10.1186/s13075-018-1511-5)
Supplement: Additional file 1: Table S1. — Proteomic information of 465 proteins detected by LC-MS. (XLSX 127 kb) [file 13075_2018_1511_MOESM1_ESM.xlsx]

## Sheet: Suppl table
								Supplemental Table S1 Proteomic information of 465 proteins detected by LC-MS
									Normalized abundance						Raw abundance						Spectral counts
									Normal			SLE			Normal			SLE			Normal			SLE
Accession	Peptide count	Peptides used for quantitation	Confidence score	Anova (p)	Max fold change	Highest mean condition	Lowest mean condition	Description	Normal-1	Normal-2	Normal-3	SLE-1	SLE-2	SLE-3	Normal-1	Normal-2	Normal-3	SLE-1	SLE-2	SLE-3	Normal-1	Normal-2	Normal-3	SLE-1	SLE-2	SLE-3
sp|P08123|CO1A2_HUMAN	246	119	4577	0.628002	1.42681	Normal	SLE	Collagen alpha-2(I) chain OS=Homo sapiens GN=COL1A2 PE=1 SV=7	314908	644154	153490	139918	290689	349138	314908	416941	164246	126875	281347	364975	135	190	79	74	122	132
sp|P02461|CO3A1_HUMAN	226	101	3919	0.304708	1.79896	Normal	SLE	Collagen alpha-1(III) chain OS=Homo sapiens GN=COL3A1 PE=1 SV=4	346011	606112	168271	138779	198209	285812	346011	392317	180063	125842	191839	298777	223	229	130	97	136	190
sp|P08670|VIME_HUMAN	162	78	2185	0.662664	1.04579	SLE	Normal	Vimentin OS=Homo sapiens GN=VIM PE=1 SV=4	184958	164798	155501	177416	197612	153366	184958	106669	166398	160877	191261	160323	122	89	102	125	135	113
sp|P12111|CO6A3_HUMAN	147	55	1855	0.569532	1.12128	SLE	Normal	Collagen alpha-3(VI) chain OS=Homo sapiens GN=COL6A3 PE=1 SV=5	58586.6	64437	36671.7	46625.8	67036.6	65400.3	58586.6	41708.1	39241.6	42279.2	64882.1	68366.9	63	54	45	45	66	65
sp|P02768|ALBU_HUMAN	106	46	1431	0.474761	1.42728	Normal	SLE	Serum albumin OS=Homo sapiens GN=ALB PE=1 SV=2	35234.7	85470.5	32211.8	56995.9	17514.8	32628.1	35234.7	55322.4	34469.2	51682.6	16951.9	34108.1	44	70	32	59	15	34
cont|000141;cont|000040;cont|000144	565	43	10257	0.742606	1.09008	Normal	SLE	spt|P00761| Trypsin precursor (EC 3.4.21.4) [Sus scrofa (contaminant)]	50472.1	24692.8	62495.2	15208.6	67290.5	43785.6	50472.1	15982.9	66874.8	13790.8	65127.8	45771.7	20	0	1	5	41	0
sp|P68871|HBB_HUMAN	206	42	3196	0.274179	2.89515	Normal	SLE	Hemoglobin subunit beta OS=Homo sapiens GN=HBB PE=1 SV=2	15517.7	117427	33820.5	38144.1	11526.3	7931.09	15517.7	76006.6	36190.6	34588.2	11155.9	8290.85	15	68	25	44	5	3
sp|P02671|FIBA_HUMAN	60	39	858	0.793369	3.28025	Normal	SLE	Fibrinogen alpha chain OS=Homo sapiens GN=FGA PE=1 SV=2	15929	264876	13789.7	34891.6	31347.1	23569.9	15929	171446	14756	31638.8	30339.6	24639	0	102	5	30	18	8
sp|P62805|H4_HUMAN	88	38	1190	0.116453	1.25483	Normal	SLE	Histone H4 OS=Homo sapiens GN=HIST1H4A PE=1 SV=2	454973	386958	379264	340245	263455	369497	454973	250466	405843	308526	254988	386257	60	45	53	44	36	59
sp|P02675|FIBB_HUMAN	52	34	748	0.60609	4.45771	Normal	SLE	Fibrinogen beta chain OS=Homo sapiens GN=FGB PE=1 SV=2	7341.97	141197	7520.42	15405.8	10478.7	9124.37	7341.97	91392.5	8047.45	13969.7	10141.9	9538.25	0	78	0	13	8	0
sp|P35579|MYH9_HUMAN	104	32	1264	0.902304	1.02448	SLE	Normal	Myosin-9 OS=Homo sapiens GN=MYH9 PE=1 SV=4	33877.8	31456.1	31386	28966	40111.2	30010.8	33877.8	20360.5	33585.5	26265.7	38822.1	31372.1	34	31	35	33	40	36
sp|P04406|G3P_HUMAN	58	27	807	0.404995	1.16055	SLE	Normal	Glyceraldehyde-3-phosphate dehydrogenase OS=Homo sapiens GN=GAPDH PE=1 SV=3	31533.4	23362.4	33851.4	35901.5	27275.6	39818.6	31533.4	15121.8	36223.7	32554.6	26398.9	41624.8	28	26	30	40	26	42
sp|P02679|FIBG_HUMAN	39	27	489	0.633641	5.9265	Normal	SLE	Fibrinogen gamma chain OS=Homo sapiens GN=FGG PE=1 SV=3	5606.12	188380	6989.66	16045.3	10730	7136.08	5606.12	121932	7479.49	14549.5	10385.2	7459.77	2	58	4	18	11	5
sp|P21333|FLNA_HUMAN	69	25	760	0.341455	1.11552	SLE	Normal	Filamin-A OS=Homo sapiens GN=FLNA PE=1 SV=4	12836.7	12907.8	11200.4	12522.3	16151.7	12538.9	12836.7	8354.82	11985.4	11354.9	15632.6	13107.7	25	13	16	27	26	18
sp|P12109|CO6A1_HUMAN	41	21	535	0.901006	1.04084	SLE	Normal	Collagen alpha-1(VI) chain OS=Homo sapiens GN=COL6A1 PE=1 SV=3	20816.9	17206.6	14443.6	13518.3	17534.2	23557.2	20816.9	11137.3	15455.8	12258.1	16970.6	24625.8	30	19	17	18	22	27
sp|P98160|PGBM_HUMAN	59	20	489	0.53688	1.16124	SLE	Normal	Basement membrane-specific heparan sulfate proteoglycan core protein OS=Homo sapiens GN=HSPG2 PE=1 SV=4	12284.7	8350.85	8785.37	13667.3	12504.4	7993.08	12284.7	5405.24	9401.04	12393.2	12102.5	8355.65	19	5	13	12	23	10
sp|P01834|IGKC_HUMAN	28	18	523	0.48811	1.90767	SLE	Normal	Ig kappa chain C region OS=Homo sapiens GN=IGKC PE=1 SV=1	9714.5	30272.5	7322.65	25569.7	7750	56931.3	9714.5	19594.4	7835.82	23186	7500.93	59513.7	10	19	8	22	9	35
sp|P46940|IQGA1_HUMAN	30	18	296	0.785563	1.05191	SLE	Normal	Ras GTPase-activating-like protein IQGAP1 OS=Homo sapiens GN=IQGAP1 PE=1 SV=1	6234.4	8279.49	7740.67	8546.86	6027.29	8835.74	6234.4	5359.06	8283.13	7750.09	5833.57	9236.53	14	6	20	16	11	12
sp|Q15149|PLEC_HUMAN	115	18	743	0.5815	1.50659	Normal	SLE	Plectin OS=Homo sapiens GN=PLEC PE=1 SV=3	25003.3	66386.7	17006	18882.6	24106.8	28958.4	25003.3	42970	18197.7	17122.3	23332	30272	11	4	6	5	5	5
sp|P68104|EF1A1_HUMAN;sp|Q5VTE0|EF1A3_HUMAN	31	17	415	0.673016	1.22352	SLE	Normal	Elongation factor 1-alpha 1 OS=Homo sapiens GN=EEF1A1 PE=1 SV=1	16291.3	23751	22812.1	21717.5	15420.9	39765.6	16291.3	15373.3	24410.7	19692.9	14925.3	41569.3	22	13	21	19	21	28
sp|Q9Y490|TLN1_HUMAN	65	17	658	0.711406	1.11918	SLE	Normal	Talin-1 OS=Homo sapiens GN=TLN1 PE=1 SV=3	8866.5	6711.13	8118.14	6225.57	12033.5	8260.76	8866.5	4343.9	8687.05	5645.2	11646.7	8635.46	17	14	17	15	12	22
sp|P06733|ENOA_HUMAN	37	17	513	0.779627	1.07623	SLE	Normal	Alpha-enolase OS=Homo sapiens GN=ENO1 PE=1 SV=2	9488.15	11291.1	11061.1	11374.4	8340.36	14552.9	9488.15	7308.35	11836.3	10314	8072.31	15213.1	17	12	17	18	15	26
sp|P84243|H33_HUMAN;sp|P68431|H31_HUMAN;sp|Q16695|H31T_HUMAN;sp|Q6NXT2|H3C_HUMAN;sp|Q71DI3|H32_HUMAN	49	17	548	0.281602	1.16963	Normal	SLE	Histone H3.3 OS=Homo sapiens GN=H3F3A PE=1 SV=2	64249.4	61316.7	53058	51843	40005.2	60870.5	64249.4	39688.4	56776.3	47010	38719.5	63631.6	24	16	13	21	15	23
sp|P31146|COR1A_HUMAN	30	17	380	0.810354	1.02259	Normal	SLE	Coronin-1A OS=Homo sapiens GN=CORO1A PE=1 SV=4	18571.9	15335.3	19228.7	20505.2	11231.9	20225	18571.9	9926.08	20576.2	18593.7	10870.9	21142.4	20	14	20	23	11	22
sp|Q00610|CLH1_HUMAN	37	17	344	0.852398	1.02431	Normal	SLE	Clathrin heavy chain 1 OS=Homo sapiens GN=CLTC PE=1 SV=5	7305.64	6138.14	8218.14	7188.57	7248.01	6711.29	7305.64	3973.03	8794.06	6518.43	7015.06	7015.71	18	10	17	14	13	9
sp|P08133|ANXA6_HUMAN	37	16	396	0.878972	1.03275	SLE	Normal	Annexin A6 OS=Homo sapiens GN=ANXA6 PE=1 SV=3	14857.1	13891.9	16039.5	16924.8	11998.3	17332.3	14857.1	8991.82	17163.5	15347	11612.7	18118.4	25	14	27	33	19	24
sp|P01024|CO3_HUMAN	34	15	378	0.358218	3.41153	Normal	SLE	Complement C3 OS=Homo sapiens GN=C3 PE=1 SV=2	2406.11	25411.3	4384.64	3953.92	3878.09	1607.17	2406.11	16447.9	4691.92	3585.32	3753.45	1680.08	2	31	6	6	6	0
sp|P14618|KPYM_HUMAN	33	15	490	0.724205	1.09994	Normal	SLE	Pyruvate kinase PKM OS=Homo sapiens GN=PKM PE=1 SV=4	9166.71	16682.9	9770.81	11984.5	5855.84	14543.7	9166.71	10798.3	10455.5	10867.2	5667.64	15203.4	18	7	17	17	9	26
sp|P12110|CO6A2_HUMAN	54	14	561	0.803913	1.11376	SLE	Normal	Collagen alpha-2(VI) chain OS=Homo sapiens GN=COL6A2 PE=1 SV=4	15338.4	10816.9	10375.4	8643.68	19345.3	12697.6	15338.4	7001.47	11102.5	7837.89	18723.5	13273.5	15	8	14	11	15	13
sp|P00558|PGK1_HUMAN	24	14	277	0.662171	1.06127	Normal	SLE	Phosphoglycerate kinase 1 OS=Homo sapiens GN=PGK1 PE=1 SV=3	12684.9	14189.9	13741.5	13700.5	8222.98	16347.8	12684.9	9184.67	14704.4	12423.3	7958.7	17089.3	18	14	17	18	11	20
sp|P11021|GRP78_HUMAN	42	13	535	0.349417	1.20836	SLE	Normal	78 kDa glucose-regulated protein OS=Homo sapiens GN=HSPA5 PE=1 SV=2	12302.7	8630.26	12408.4	11486	11739.4	17063.1	12302.7	5586.1	13277.9	10415.2	11362.1	17837.1	12	5	11	14	10	20
sp|P60174|TPIS_HUMAN	19	13	254	0.402854	1.11306	SLE	Normal	Triosephosphate isomerase OS=Homo sapiens GN=TPI1 PE=1 SV=3	20247	13848.1	19263.2	18525	21497.6	19368.5	20247	8963.42	20613.1	16798.1	20806.6	20247	13	14	23	23	11	22
sp|P02545|LMNA_HUMAN	46	13	526	0.360877	1.19355	Normal	SLE	Prelamin-A/C OS=Homo sapiens GN=LMNA PE=1 SV=1	12674	9838.89	9611.7	9157.26	11379.7	6378.24	12674	6368.41	10285.3	8303.59	11014	6667.56	12	4	11	11	11	6
sp|P01266|THYG_HUMAN	21	13	238	0.400546	2.44423	Normal	SLE	Thyroglobulin OS=Homo sapiens GN=TG PE=1 SV=5	2947.81	3388.58	17807.8	2462.3	4493.96	2921.79	2947.81	2193.32	19055.8	2232.75	4349.53	3054.32	0	0	25	0	0	0
sp|P61978|HNRPK_HUMAN	28	12	321	0.250426	1.15277	SLE	Normal	Heterogeneous nuclear ribonucleoprotein K OS=Homo sapiens GN=HNRNPK PE=1 SV=1	10774.6	8034.77	9025.81	10494.1	12023.4	9570.02	10774.6	5200.65	9658.33	9515.8	11637	10004.1	14	10	9	14	10	14
sp|P23284|PPIB_HUMAN	15	12	161	0.25388	1.52643	SLE	Normal	Peptidyl-prolyl cis-trans isomerase B OS=Homo sapiens GN=PPIB PE=1 SV=2	3928.95	3311.85	5358.94	4803.74	4591.15	9837.67	3928.95	2143.66	5734.49	4355.92	4443.59	10283.9	8	5	9	7	9	17
sp|P14625|ENPL_HUMAN	37	12	476	0.258227	1.75266	SLE	Normal	Endoplasmin OS=Homo sapiens GN=HSP90B1 PE=1 SV=1	11028.5	6085.72	10405.3	8304.14	14517.7	25410.4	11028.5	3939.1	11134.5	7530	14051.1	26563.1	11	4	12	12	14	16
sp|P07737|PROF1_HUMAN	26	12	388	0.859096	1.15002	SLE	Normal	Profilin-1 OS=Homo sapiens GN=PFN1 PE=1 SV=2	15416.3	21499.1	18458.1	23810.6	10546.6	29323.2	15416.3	13915.7	19751.7	21590.9	10207.6	30653.3	17	14	17	26	11	15
sp|P35749|MYH11_HUMAN	58	12	550	0.666799	1.07692	Normal	SLE	Myosin-11 OS=Homo sapiens GN=MYH11 PE=1 SV=3	6360.81	4648.56	5809.41	2619.5	6816.79	6181.23	6360.81	3008.87	6216.52	2375.3	6597.7	6461.61	6	10	4	1	12	3
sp|P28838|AMPL_HUMAN	18	11	224	0.0490944	1.97575	SLE	Normal	Cytosol aminopeptidase OS=Homo sapiens GN=LAP3 PE=1 SV=3	2114.62	2774.41	3640	7550.94	4023.17	5277.11	2114.62	1795.79	3895.09	6847.02	3893.87	5516.48	2	5	7	16	11	8
sp|P06576|ATPB_HUMAN	30	11	395	0.36685	1.10081	SLE	Normal	ATP synthase subunit beta, mitochondrial OS=Homo sapiens GN=ATP5B PE=1 SV=3	14588.8	14839.3	15628.3	17285.1	13892.7	18420.8	14588.8	9604.99	16723.6	15673.7	13446.2	19256.4	19	13	19	22	20	18
sp|P13796|PLSL_HUMAN	47	11	620	0.584043	1.20129	SLE	Normal	Plastin-2 OS=Homo sapiens GN=LCP1 PE=1 SV=6	14479.6	13025.7	16343.1	18632.2	10850	23192.6	14479.6	8431.11	17488.4	16895.2	10501.3	24244.6	18	11	13	15	12	17
sp|P55072|TERA_HUMAN	33	11	321	0.839459	1.05467	SLE	Normal	Transitional endoplasmic reticulum ATPase OS=Homo sapiens GN=VCP PE=1 SV=4	6889.29	5608.06	6597.35	4947.77	8256.93	6933.96	6889.29	3629.92	7059.68	4486.53	7991.56	7248.48	6	4	8	10	1	10
sp|P22314|UBA1_HUMAN	22	11	242	0.628656	1.46336	Normal	SLE	Ubiquitin-like modifier-activating enzyme 1 OS=Homo sapiens GN=UBA1 PE=1 SV=3	3712.34	13686.3	4413.97	6540.02	3438.57	4927.27	3712.34	8858.69	4723.3	5930.34	3328.05	5150.77	8	8	12	7	4	10
sp|P06396|GELS_HUMAN	21	10	250	0.703421	1.19764	SLE	Normal	Gelsolin OS=Homo sapiens GN=GSN PE=1 SV=1	3555.87	4618.44	4051.02	4295.9	2943.19	7402.48	3555.87	2989.37	4334.92	3895.42	2848.59	7738.26	4	6	8	7	3	14
sp|P02647|APOA1_HUMAN	20	10	189	0.86858	1.05885	SLE	Normal	Apolipoprotein A-I OS=Homo sapiens GN=APOA1 PE=1 SV=1	3812.32	10399.3	6386.26	9694.18	3951.92	8164.03	3812.32	6731.14	6833.8	8790.46	3824.91	8534.35	7	14	11	12	5	5
sp|P18206|VINC_HUMAN	30	10	276	0.0646276	1.20509	Normal	SLE	Vinculin OS=Homo sapiens GN=VCL PE=1 SV=4	6621.87	7634.14	8177.23	5789.5	6225.43	6600.49	6621.87	4941.34	8750.28	5249.78	6025.35	6899.89	6	4	2	2	5	5
sp|Q13813|SPTN1_HUMAN	49	10	346	0.548693	1.14411	Normal	SLE	Spectrin alpha chain, non-erythrocytic 1 OS=Homo sapiens GN=SPTAN1 PE=1 SV=3	20477	29335.8	25415.6	20893.6	10127.5	34731.9	20477	18988.2	27196.7	18945.8	9802.06	36307.3	9	4	10	8	5	4
sp|P26038|MOES_HUMAN	36	10	353	0.586483	1.06142	Normal	SLE	Moesin OS=Homo sapiens GN=MSN PE=1 SV=3	7236.55	7916.66	7935.98	7613.46	5686.75	8452.96	7236.55	5124.21	8492.12	6903.7	5503.98	8836.39	11	8	8	12	6	11
sp|P62987|RL40_HUMAN;sp|P0CG47|UBB_HUMAN;sp|P0CG48|UBC_HUMAN;sp|P62979|RS27A_HUMAN	19	10	253	0.795406	1.02465	Normal	SLE	Ubiquitin-60S ribosomal protein L40 OS=Homo sapiens GN=UBA52 PE=1 SV=2	23108.4	27486	24326.7	27251.9	16636.2	29230.5	23108.4	17790.8	26031.5	24711.4	16101.5	30556.4	12	9	10	18	7	17
sp|P11142|HSP7C_HUMAN	47	10	570	0.926846	1.00368	Normal	SLE	Heat shock cognate 71 kDa protein OS=Homo sapiens GN=HSPA8 PE=1 SV=1	8390.34	12129.1	10256	11315	7103.85	12243.6	8390.34	7850.79	10974.8	10260.2	6875.54	12799	10	9	10	12	7	12
sp|P24821|TENA_HUMAN	31	9	271	0.073933	3.47268	SLE	Normal	Tenascin OS=Homo sapiens GN=TNC PE=1 SV=3	5733.19	2694.37	5545.58	7931.73	10766.8	29825.7	5733.19	1743.98	5934.21	7192.31	10420.8	31178.6	6	5	5	11	7	9
sp|O43707|ACTN4_HUMAN	38	9	367	0.132573	1.16788	SLE	Normal	Alpha-actinin-4 OS=Homo sapiens GN=ACTN4 PE=1 SV=2	2719.01	2450.57	3143.57	3107.28	3080.69	3520.78	2719.01	1586.18	3363.87	2817.61	2981.68	3680.48	3	0	6	3	4	6
sp|Q9P2E9|RRBP1_HUMAN	28	9	237	0.625737	1.20421	SLE	Normal	Ribosome-binding protein 1 OS=Homo sapiens GN=RRBP1 PE=1 SV=4	6776.36	2336.05	5690.22	3371.5	7863.7	6590.25	6776.36	1512.05	6088.99	3057.2	7610.96	6889.19	5	3	5	6	6	11
sp|Q01995|TAGL_HUMAN	16	9	168	0.818885	1.11686	SLE	Normal	Transgelin OS=Homo sapiens GN=TAGLN PE=1 SV=4	6651.2	7756.93	4811.77	5116	10874.8	5475.17	6651.2	5020.82	5148.97	4639.07	10525.3	5723.52	7	8	5	8	13	6
sp|P04264|K2C1_HUMAN;cont|000125;cont|000126;cont|000127;cont|000132;cont|000134;cont|000135;sp|P02538|K2C6A_HUMAN;sp|P04259|K2C6B_HUMAN;sp|P48668|K2C6C_HUMAN	29	9	348	0.0830862	1.97563	Normal	SLE	Keratin, type II cytoskeletal 1 OS=Homo sapiens GN=KRT1 PE=1 SV=6	10922.5	6453.75	4506.95	3163.89	4221.27	3691.44	10922.5	4177.31	4822.79	2868.94	4085.6	3858.88	16	7	10	7	7	9
sp|P01859|IGHG2_HUMAN	51	9	617	0.364885	5.44933	Normal	SLE	Ig gamma-2 chain C region OS=Homo sapiens GN=IGHG2 PE=1 SV=2	820.46	14544.5	1355.38	1019.37	1059.7	989.271	820.46	9414.23	1450.37	924.342	1025.64	1034.14	0	15	0	1	0	1
sp|P00915|CAH1_HUMAN	13	9	205	0.450416	2.46063	Normal	SLE	Carbonic anhydrase 1 OS=Homo sapiens GN=CA1 PE=1 SV=2	1706.42	14774.8	2883.24	4895.17	1706.7	1267.85	1706.42	9563.28	3085.29	4438.83	1651.85	1325.36	0	19	5	13	0	0
sp|P30101|PDIA3_HUMAN	19	8	231	0.12315	1.22216	SLE	Normal	Protein disulfide-isomerase A3 OS=Homo sapiens GN=PDIA3 PE=1 SV=4	6211.72	4863.39	7039.03	7380.99	7474.84	7282.46	6211.72	3147.92	7532.32	6692.91	7234.61	7612.79	13	9	13	14	10	13
sp|P42224|STAT1_HUMAN	22	8	233	0.130591	1.7077	SLE	Normal	Signal transducer and activator of transcription 1-alpha/beta OS=Homo sapiens GN=STAT1 PE=1 SV=2	2526.82	1514.59	3887.34	5782.78	3515.85	4241.27	2526.82	980.348	4159.76	5243.69	3402.85	4433.65	0	4	4	12	0	7
sp|Q08211|DHX9_HUMAN	35	8	235	0.340036	1.21859	SLE	Normal	ATP-dependent RNA helicase A OS=Homo sapiens GN=DHX9 PE=1 SV=4	2885.46	1840.5	3413.38	3412.69	3743.84	2762	2885.46	1191.3	3652.58	3094.55	3623.52	2887.28	4	0	2	6	0	3
sp|Q9Y3Z3|SAMH1_HUMAN	17	8	168	0.349511	1.17438	SLE	Normal	Deoxynucleoside triphosphate triphosphohydrolase SAMHD1 OS=Homo sapiens GN=SAMHD1 PE=1 SV=2	6072.05	6069.51	7336.99	9549.02	7064.27	6261.93	6072.05	3928.61	7851.15	8658.83	6837.23	6545.97	8	7	7	10	6	10
sp|P60709|ACTB_HUMAN	211	8	3630	0.408241	1.62001	SLE	Normal	Actin, cytoplasmic 1 OS=Homo sapiens GN=ACTB PE=1 SV=1	4977	1118.39	9253.28	7102.6	3906.46	13855.9	4977	723.899	9901.74	6440.47	3780.91	14484.4	9	3	15	18	9	20
sp|Q09666|AHNK_HUMAN	51	8	328	0.653656	1.24606	SLE	Normal	Neuroblast differentiation-associated protein AHNAK OS=Homo sapiens GN=AHNAK PE=1 SV=2	10696.4	3670.98	4609.97	3580.6	10406.5	9659.9	10696.4	2376.11	4933.03	3246.81	10072.1	10098.1	10	5	8	5	6	6
sp|Q00839|HNRPU_HUMAN	24	8	248	0.745721	1.05018	SLE	Normal	Heterogeneous nuclear ribonucleoprotein U OS=Homo sapiens GN=HNRNPU PE=1 SV=6	6713.17	6028.62	6305.34	7898.19	5459.02	6645.76	6713.17	3902.14	6747.21	7161.9	5283.57	6947.21	7	6	10	12	8	12
sp|P07355|ANXA2_HUMAN	20	8	269	0.180617	1.1334	Normal	SLE	Annexin A2 OS=Homo sapiens GN=ANXA2 PE=1 SV=2	10039.7	8617.31	9908.16	8005.59	7754.64	9442.93	10039.7	5577.72	10602.5	7259.28	7505.41	9871.26	10	6	12	10	13	12
sp|P08758|ANXA5_HUMAN	15	8	205	0.635428	1.03296	Normal	SLE	Annexin A5 OS=Homo sapiens GN=ANXA5 PE=1 SV=2	8358.04	8433.19	8853.75	8870.64	7166.11	8789.88	8358.04	5458.54	9474.22	8043.69	6935.8	9188.59	9	10	7	11	10	11
sp|Q01082|SPTB2_HUMAN	40	8	253	0.675585	1.09679	Normal	SLE	Spectrin beta chain, non-erythrocytic 1 OS=Homo sapiens GN=SPTBN1 PE=1 SV=2	6730.02	10069.7	6272.26	6517.03	10101.2	4417.78	6730.02	6517.82	6711.81	5909.49	9776.52	4618.17	2	1	3	2	5	1
sp|P01009|A1AT_HUMAN	18	8	247	0.860329	2.89753	Normal	SLE	Alpha-1-antitrypsin OS=Homo sapiens GN=SERPINA1 PE=1 SV=3	884.9	16152	942.86	2884.79	1915.82	1404.58	884.9	10454.7	1008.93	2615.86	1854.25	1468.29	1	17	1	7	4	4
sp|Q99798|ACON_HUMAN	18	8	156	0.914441	1.14897	Normal	SLE	Aconitate hydratase, mitochondrial OS=Homo sapiens GN=ACO2 PE=1 SV=2	3583.19	18955.8	3897.59	8375.57	3554.64	11078.7	3583.19	12269.5	4170.73	7594.77	3440.39	11581.2	3	2	3	4	6	7
sp|P07237|PDIA1_HUMAN	19	7	159	0.0390844	1.35048	SLE	Normal	Protein disulfide-isomerase OS=Homo sapiens GN=P4HB PE=1 SV=3	3748.77	3499.17	3913.21	4270.24	4944.06	5858.59	3748.77	2264.91	4187.45	3872.16	4785.16	6124.33	6	5	6	8	7	9
sp|P22626|ROA2_HUMAN	23	7	322	0.41557	1.05867	SLE	Normal	Heterogeneous nuclear ribonucleoproteins A2/B1 OS=Homo sapiens GN=HNRNPA2B1 PE=1 SV=2	14221.8	11430.6	13709.2	13767.4	13893.7	14009.8	14221.8	7398.7	14670	12484	13447.2	14645.3	14	4	14	12	10	14
sp|P62937|PPIA_HUMAN	23	7	319	0.427555	1.29355	SLE	Normal	Peptidyl-prolyl cis-trans isomerase A OS=Homo sapiens GN=PPIA PE=1 SV=2	5476.58	5829.06	6204.17	8378.31	4537.58	9733.86	5476.58	3772.97	6638.95	7597.26	4391.75	10175.4	9	7	9	7	5	8
sp|P23246|SFPQ_HUMAN	15	7	151	0.639481	1.10508	SLE	Normal	Splicing factor, proline- and glutamine-rich OS=Homo sapiens GN=SFPQ PE=1 SV=2	2245.22	2624.21	2436.33	3195.41	1952.31	2925.72	2245.22	1698.57	2607.07	2897.52	1889.57	3058.43	3	3	6	4	4	6
sp|P14543|NID1_HUMAN	15	7	116	0.64459	1.0921	SLE	Normal	Nidogen-1 OS=Homo sapiens GN=NID1 PE=1 SV=3	2907.14	1984.47	2259.18	2365.32	3281.95	2162.1	2907.14	1284.49	2417.5	2144.82	3176.47	2260.17	6	4	3	6	8	5
sp|P37802|TAGL2_HUMAN	16	7	214	0.681092	1.17104	SLE	Normal	Transgelin-2 OS=Homo sapiens GN=TAGLN2 PE=1 SV=3	3027.52	2805.85	3647.13	5179.88	2291.2	3630.99	3027.52	1816.14	3902.72	4696.99	2217.56	3795.69	12	7	11	11	9	12
sp|P02458|CO2A1_HUMAN	91	7	962	0.691013	1.08451	SLE	Normal	Collagen alpha-1(II) chain OS=Homo sapiens GN=COL2A1 PE=1 SV=3	32123.9	15072.7	26952.5	4269.91	56236.8	19908.7	32123.9	9756.1	28841.3	3871.85	54429.4	20811.7	5	6	5	0	8	5
sp|Q03252|LMNB2_HUMAN	23	7	205	0.863569	1.07058	SLE	Normal	Lamin-B2 OS=Homo sapiens GN=LMNB2 PE=1 SV=3	6231.71	4815.19	5742.81	4983.02	8379.4	4612.37	6231.71	3116.72	6145.26	4518.49	8110.09	4821.59	8	2	5	4	2	3
sp|P10412|H14_HUMAN	61	7	877	0.0953642	1.56893	Normal	SLE	Histone H1.4 OS=Homo sapiens GN=HIST1H1E PE=1 SV=2	3889.42	3604.22	3319.72	3128.83	1450.04	2313.29	3889.42	2332.9	3552.36	2837.15	1403.44	2418.22	4	3	8	5	1	0
sp|P60660|MYL6_HUMAN	13	7	204	0.419167	1.06361	Normal	SLE	Myosin light polypeptide 6 OS=Homo sapiens GN=MYL6 PE=1 SV=2	10525.2	12010.5	13059.4	10983.8	11003.1	11479.5	10525.2	7774.05	13974.6	9959.88	10649.5	12000.2	17	11	16	13	14	17
sp|P35555|FBN1_HUMAN	18	7	164	0.797858	1.14841	Normal	SLE	Fibrillin-1 OS=Homo sapiens GN=FBN1 PE=1 SV=3	3350.42	1565.62	4484.9	1516.65	3119.73	3549.67	3350.42	1013.38	4799.2	1375.26	3019.47	3710.68	5	0	10	1	4	8
sp|P02787|TRFE_HUMAN	26	7	227	0.809497	1.18604	Normal	SLE	Serotransferrin OS=Homo sapiens GN=TF PE=1 SV=3	3378.62	9284.93	3378.83	6128.58	2603.49	4793.98	3378.62	6009.85	3615.61	5557.26	2519.82	5011.43	1	12	8	12	2	6
sp|Q05707|COEA1_HUMAN	33	7	305	0.836333	1.05009	Normal	SLE	Collagen alpha-1(XIV) chain OS=Homo sapiens GN=COL14A1 PE=1 SV=3	5753.62	4969.83	3269.19	2956.75	5616.21	4752.25	5753.62	3216.81	3498.29	2681.11	5435.71	4967.81	7	5	1	1	1	7
sp|Q15582|BGH3_HUMAN	30	6	250	0.0855033	2.0832	SLE	Normal	Transforming growth factor-beta-induced protein ig-h3 OS=Homo sapiens GN=TGFBI PE=1 SV=1	3439.3	3566.72	1287.47	5181.58	4790.4	7305	3439.3	2308.63	1377.69	4698.53	4636.44	7636.35	6	5	6	9	8	10
sp|Q9Y6C2|EMIL1_HUMAN	21	6	149	0.146288	1.46859	SLE	Normal	EMILIN-1 OS=Homo sapiens GN=EMILIN1 PE=1 SV=2	1406.53	1246.07	1213.38	1965.86	2435.63	1276.05	1406.53	806.541	1298.42	1782.59	2357.35	1333.93	1	0	1	5	6	1
sp|P27824|CALX_HUMAN	12	6	132	0.318773	1.29067	SLE	Normal	Calnexin OS=Homo sapiens GN=CANX PE=1 SV=2	1628.01	1958.51	2363.15	2643.74	1777.5	3257.84	1628.01	1267.68	2528.76	2397.28	1720.37	3405.62	2	4	6	7	7	8
sp|P61604|CH10_HUMAN	9	6	71	0.34484	1.34564	SLE	Normal	10 kDa heat shock protein, mitochondrial OS=Homo sapiens GN=HSPE1 PE=1 SV=2	5394.06	5072.94	5718.64	10540.5	4859.89	6379.63	5394.06	3283.55	6119.39	9557.88	4703.69	6669.01	6	5	8	9	6	9
sp|P01857|IGHG1_HUMAN	67	6	972	0.359257	2.37199	SLE	Normal	Ig gamma-1 chain C region OS=Homo sapiens GN=IGHG1 PE=1 SV=1	919.641	4579.48	571.601	5771.45	925.763	7702.44	919.641	2964.15	611.658	5233.42	896.01	8051.82	2	6	1	7	2	10
sp|P52272|HNRPM_HUMAN	19	6	210	0.363638	1.07123	SLE	Normal	Heterogeneous nuclear ribonucleoprotein M OS=Homo sapiens GN=HNRNPM PE=1 SV=3	6461.53	6652	5694.95	6897.82	7141.83	6108.63	6461.53	4305.63	6094.05	6254.78	6912.3	6385.72	7	4	9	12	8	10
sp|Q99497|PARK7_HUMAN	9	6	127	0.607389	1.12228	SLE	Normal	Protein DJ-1 OS=Homo sapiens GN=PARK7 PE=1 SV=2	2278.64	1120.08	2832.16	2369.48	1815.93	2807.39	2278.64	724.991	3030.64	2148.59	1757.57	2934.74	4	1	6	4	3	3
sp|P08572|CO4A2_HUMAN	31	6	245	0.827198	1.12514	SLE	Normal	Collagen alpha-2(IV) chain OS=Homo sapiens GN=COL4A2 PE=1 SV=4	15341.1	4951.03	11724.9	6944.54	20293.3	8785.76	15341.1	3204.65	12546.6	6297.14	19641.1	9184.28	5	3	3	4	7	5
sp|P33241|LSP1_HUMAN	11	6	137	0.870001	1.04631	SLE	Normal	Lymphocyte-specific protein 1 OS=Homo sapiens GN=LSP1 PE=1 SV=1	1804.46	1915.66	3350.68	2974.05	1593.86	2830.35	1804.46	1239.95	3585.49	2696.8	1542.64	2958.73	9	3	9	6	5	9
sp|P20700|LMNB1_HUMAN	26	6	244	0.935082	1.06128	SLE	Normal	Lamin-B1 OS=Homo sapiens GN=LMNB1 PE=1 SV=2	1279.08	1286.27	858.794	2026.65	895.614	711.711	1279.08	832.564	918.977	1837.72	866.83	743.994	5	3	5	1	2	3
sp|P27695|APEX1_HUMAN	11	6	125	0.069246	1.24825	Normal	SLE	DNA-(apurinic or apyrimidinic site) lyase OS=Homo sapiens GN=APEX1 PE=1 SV=2	3313.92	3314.6	3359.45	2679.06	2235.92	3086.6	3313.92	2145.44	3594.88	2429.31	2164.06	3226.61	5	3	7	6	4	5
sp|P04083|ANXA1_HUMAN	13	6	180	0.0940942	1.62896	Normal	SLE	Annexin A1 OS=Homo sapiens GN=ANXA1 PE=1 SV=2	4214.39	3178	6136.72	2365.33	3210.67	2729.38	4214.39	2057.02	6566.78	2144.82	3107.49	2853.19	8	3	8	5	6	1
sp|P0C0L4|CO4A_HUMAN;sp|P0C0L5|CO4B_HUMAN	14	6	132	0.22557	2.11118	Normal	SLE	Complement C4-A OS=Homo sapiens GN=C4A PE=1 SV=2	1251.93	4470.82	1908.18	1653.94	1333.4	627.194	1251.93	2893.82	2041.9	1499.75	1290.54	655.643	2	9	1	3	1	0
sp|P00738|HPT_HUMAN	17	6	203	0.563837	3.82664	Normal	SLE	Haptoglobin OS=Homo sapiens GN=HP PE=1 SV=1	1401.58	25333.8	2351.83	2723.06	3054.74	1823.44	1401.58	16397.8	2516.65	2469.21	2956.56	1906.15	0	18	1	2	4	1
sp|P04075|ALDOA_HUMAN	20	6	204	0.590762	1.05611	Normal	SLE	Fructose-bisphosphate aldolase A OS=Homo sapiens GN=ALDOA PE=1 SV=2	12110.2	13042.3	13091.1	12424.6	9697.94	14089	12110.2	8441.87	14008.5	11266.3	9386.26	14728.1	9	7	11	9	8	10
sp|P02751|FINC_HUMAN	14	6	133	0.597267	1.29701	Normal	SLE	Fibronectin OS=Homo sapiens GN=FN1 PE=1 SV=4	1597.6	4410.58	2307.26	2051.68	2257.85	2101.69	1597.6	2854.83	2468.95	1860.42	2185.29	2197.03	0	9	4	2	3	1
sp|P78527|PRKDC_HUMAN	38	6	222	0.651634	1.08245	Normal	SLE	DNA-dependent protein kinase catalytic subunit OS=Homo sapiens GN=PRKDC PE=1 SV=3	10705.1	12507.8	9118.76	12283.8	6260.32	11324.9	10705.1	8095.91	9757.79	11138.7	6059.12	11838.6	2	0	0	4	1	1
sp|P16401|H15_HUMAN	34	6	435	0.732379	1.04317	Normal	SLE	Histone H1.5 OS=Homo sapiens GN=HIST1H1B PE=1 SV=3	28154.8	33117.1	27755.1	31821.7	18833.2	34687.8	28154.8	21435.7	29700.2	28855.2	18227.9	36261.2	10	10	12	14	9	16
sp|P13639|EF2_HUMAN	20	6	191	0.777349	1.01856	Normal	SLE	Elongation factor 2 OS=Homo sapiens GN=EEF2 PE=1 SV=4	3195.17	2868.64	3465.25	2698.97	2037.89	4618.53	3195.17	1856.78	3708.09	2447.36	1972.4	4828.02	6	4	4	9	4	9
sp|P19338|NUCL_HUMAN	26	6	231	0.791856	1.05522	Normal	SLE	Nucleolin OS=Homo sapiens GN=NCL PE=1 SV=3	8689.29	5591.47	7678.78	6617.85	7422.11	6770.35	8689.29	3619.18	8216.9	6000.92	7183.58	7077.46	9	7	6	6	6	7
sp|P06748|NPM_HUMAN	10	6	110	0.823034	1.01154	Normal	SLE	Nucleophosmin OS=Homo sapiens GN=NPM1 PE=1 SV=2	2272.11	2584.29	2938.77	3692.31	1741.28	2272.67	2272.11	1672.73	3144.72	3348.1	1685.31	2375.76	6	4	0	6	1	9
sp|P62158|CALM_HUMAN	7	6	96	0.880739	1.01617	Normal	SLE	Calmodulin OS=Homo sapiens GN=CALM1 PE=1 SV=2	7936.49	7367.47	11377.6	10282.6	5426.39	10547.9	7936.49	4768.73	12174.9	9324.02	5251.99	11026.4	8	7	12	8	6	10
sp|P14314|GLU2B_HUMAN	14	6	115	0.985095	1.15611	Normal	SLE	Glucosidase 2 subunit beta OS=Homo sapiens GN=PRKCSH PE=1 SV=2	5138.33	7611.69	1984.72	4741.92	4181.76	3821.47	5138.33	4926.81	2123.81	4299.86	4047.36	3994.81	7	2	4	2	2	4
sp|P36578|RL4_HUMAN	16	5	147	0.0562663	1.60501	SLE	Normal	60S ribosomal protein L4 OS=Homo sapiens GN=RPL4 PE=1 SV=5	2452.6	2754.52	2978.51	3329.44	5746.95	4061.63	2452.6	1782.91	3187.24	3019.06	5562.25	4245.86	3	4	4	5	2	5
sp|Q14974|IMB1_HUMAN	13	5	140	0.112721	1.84524	SLE	Normal	Importin subunit beta-1 OS=Homo sapiens GN=KPNB1 PE=1 SV=2	865.374	502.702	807.94	1907.32	849.622	1258.32	865.374	325.383	864.56	1729.52	822.316	1315.4	2	1	1	7	2	6
sp|P31948|STIP1_HUMAN	13	5	91	0.112969	1.59273	SLE	Normal	Stress-induced-phosphoprotein 1 OS=Homo sapiens GN=STIP1 PE=1 SV=1	828.267	1233.76	709.315	1975.71	1223.48	1214.8	828.267	798.573	759.023	1791.53	1184.16	1269.9	2	2	2	1	4	3
sp|P20591|MX1_HUMAN	9	5	112	0.180073	3.8139	SLE	Normal	Interferon-induced GTP-binding protein Mx1 OS=Homo sapiens GN=MX1 PE=1 SV=4	439.689	796.462	621.552	5241.08	1066.99	777.015	439.689	515.525	665.11	4752.49	1032.7	812.261	0	0	0	13	5	0
sp|P19971|TYPH_HUMAN	25	5	282	0.204182	1.74964	SLE	Normal	Thymidine phosphorylase OS=Homo sapiens GN=TYMP PE=1 SV=2	2733.63	3604	4755.89	9023.03	3389.57	6997.03	2733.63	2332.76	5089.18	8181.87	3280.64	7314.41	8	7	9	11	5	8
sp|Q8NBS9|TXND5_HUMAN	12	5	154	0.240365	1.82274	SLE	Normal	Thioredoxin domain-containing protein 5 OS=Homo sapiens GN=TXNDC5 PE=1 SV=2	3276.12	2470.02	3260.29	2593.79	5236.81	8585.8	3276.12	1598.77	3488.77	2351.99	5068.51	8975.26	6	1	6	6	7	7
sp|O75369|FLNB_HUMAN	33	5	211	0.259783	1.7618	SLE	Normal	Filamin-B OS=Homo sapiens GN=FLNB PE=1 SV=2	6778.61	7561.05	5129.28	9449.94	18897.6	5952.88	6778.61	4894.04	5488.73	8568.99	18290.3	6222.91	3	0	3	3	3	3
sp|P25705|ATPA_HUMAN	26	5	316	0.265961	1.36768	SLE	Normal	ATP synthase subunit alpha, mitochondrial OS=Homo sapiens GN=ATP5A1 PE=1 SV=1	2629.06	1959.29	2131.05	3821.91	1985.87	3382.2	2629.06	1268.19	2280.39	3465.62	1922.05	3535.62	6	5	5	8	4	10
sp|P53621|COPA_HUMAN	15	5	111	0.320976	1.15437	SLE	Normal	Coatomer subunit alpha OS=Homo sapiens GN=COPA PE=1 SV=2	1901.48	2234.87	1444.75	1931.78	2192.35	2318.53	1901.48	1446.56	1546	1751.7	2121.89	2423.7	4	0	2	2	2	4
sp|P07910|HNRPC_HUMAN	16	5	157	0.347293	1.21667	SLE	Normal	Heterogeneous nuclear ribonucleoproteins C1/C2 OS=Homo sapiens GN=HNRNPC PE=1 SV=4	10654.4	10413.2	9110.67	15995.5	9397.19	11324.3	10654.4	6740.12	9749.14	14504.4	9095.17	11838	18	13	17	19	14	18
sp|P26640|SYVC_HUMAN	10	5	77	0.374436	1.23279	SLE	Normal	Valine--tRNA ligase OS=Homo sapiens GN=VARS PE=1 SV=4	1036.55	982.294	1330	1776.5	1354.26	997.664	1036.55	635.808	1423.2	1610.89	1310.74	1042.92	0	0	2	2	1	2
sp|P31946|1433B_HUMAN	14	5	185	0.377523	1.3169	SLE	Normal	14-3-3 protein beta/alpha OS=Homo sapiens GN=YWHAB PE=1 SV=3	1981.89	1650.7	2463.54	3672.36	2616.58	1739.08	1981.89	1068.45	2636.18	3330.01	2532.49	1817.96	4	5	8	7	3	6
sp|Q16666|IF16_HUMAN	9	5	63	0.38742	1.23195	SLE	Normal	Gamma-interferon-inducible protein 16 OS=Homo sapiens GN=IFI16 PE=1 SV=3	1200.19	2088.66	1151.4	1433.73	1738.89	2297.55	1200.19	1351.93	1232.09	1300.07	1683	2401.77	5	0	3	4	2	0
sp|P01766|HV305_HUMAN;sp|P01763|HV302_HUMAN;sp|P01777|HV316_HUMAN	12	5	181	0.428714	1.22698	SLE	Normal	Ig heavy chain V-III region BRO OS=Homo sapiens PE=1 SV=1	14.6029	2176.8	2.17387	536.568	34.1941	2120.71	14.6029	1408.97	2.32621	486.547	33.0951	2216.91	0	5	0	1	0	5
sp|O15230|LAMA5_HUMAN	25	5	151	0.572853	1.13212	SLE	Normal	Laminin subunit alpha-5 OS=Homo sapiens GN=LAMA5 PE=1 SV=8	2147.68	1397.08	2114.72	1739.31	2760.8	1907.09	2147.68	904.283	2262.92	1577.16	2672.07	1993.59	3	0	2	3	4	2
sp|P09211|GSTP1_HUMAN	8	5	133	0.624918	1.15145	SLE	Normal	Glutathione S-transferase P OS=Homo sapiens GN=GSTP1 PE=1 SV=2	3463.06	3551.24	5462.86	5621.17	3138.33	5607.27	3463.06	2298.61	5845.69	5097.15	3037.47	5861.62	9	7	8	5	6	8
sp|Q05682|CALD1_HUMAN	14	5	110	0.630133	1.09792	SLE	Normal	Caldesmon OS=Homo sapiens GN=CALD1 PE=1 SV=3	1327.28	1771.54	925.977	1163.83	1535.09	1719.99	1327.28	1146.67	990.869	1055.33	1485.75	1798.01	2	1	2	1	3	0
sp|P06702|S10A9_HUMAN	7	5	90	0.672075	1.00139	SLE	Normal	Protein S100-A9 OS=Homo sapiens GN=S100A9 PE=1 SV=1	1732.26	10751.3	2743.15	7374.95	4096.3	3776.66	1732.26	6958.97	2935.39	6687.43	3964.65	3947.97	3	6	4	6	6	5
sp|P51991|ROA3_HUMAN	16	5	228	0.687906	1.05882	SLE	Normal	Heterogeneous nuclear ribonucleoprotein A3 OS=Homo sapiens GN=HNRNPA3 PE=1 SV=2	6267.49	4291.07	5565.89	6209.4	4729.52	6133.96	6267.49	2777.48	5955.95	5630.54	4577.52	6412.19	5	3	8	7	3	5
sp|P09874|PARP1_HUMAN	18	5	155	0.719209	1.10927	SLE	Normal	Poly [ADP-ribose] polymerase 1 OS=Homo sapiens GN=PARP1 PE=1 SV=4	1717.7	1854.63	1281.02	2484.72	1423.52	1475.41	1717.7	1200.45	1370.79	2253.09	1377.77	1542.34	5	2	4	4	3	3
sp|P16403|H12_HUMAN	58	5	794	0.746185	1.16843	SLE	Normal	Histone H1.2 OS=Homo sapiens GN=HIST1H1C PE=1 SV=2	3039.25	3215.28	2520.65	4144.48	1874.57	4234.11	3039.25	2081.15	2697.3	3758.12	1814.32	4426.16	0	3	0	3	1	6
sp|P18124|RL7_HUMAN	12	5	137	0.819648	1.03968	SLE	Normal	60S ribosomal protein L7 OS=Homo sapiens GN=RPL7 PE=1 SV=1	3914.07	7477.14	4144.63	3131.33	2626.12	10394.8	3914.07	4839.72	4435.08	2839.41	2541.72	10866.3	1	3	3	3	2	9
sp|P38646|GRP75_HUMAN	16	5	196	0.842948	1.59657	SLE	Normal	Stress-70 protein, mitochondrial OS=Homo sapiens GN=HSPA9 PE=1 SV=2	11344.3	4593.46	6110.2	2724.89	25282.2	7194.08	11344.3	2973.21	6538.39	2470.86	24469.6	7520.41	4	1	3	3	5	2
sp|P23396|RS3_HUMAN	14	5	148	0.915345	1.05806	SLE	Normal	40S ribosomal protein S3 OS=Homo sapiens GN=RPS3 PE=1 SV=2	9160.19	5725.11	11363.5	4362.08	16056.2	7354.55	9160.19	3705.69	12159.8	3955.43	15540.2	7688.16	5	3	8	4	2	9
sp|Q96CX2|KCD12_HUMAN	7	5	76	0.0579562	1.21613	Normal	SLE	BTB/POZ domain-containing protein KCTD12 OS=Homo sapiens GN=KCTD12 PE=1 SV=1	2289.86	2441.21	2905.7	2105.32	2040.1	2134.15	2289.86	1580.12	3109.33	1909.06	1974.53	2230.95	2	1	2	2	1	7
sp|P12956|XRCC6_HUMAN	20	5	200	0.0973974	1.15752	Normal	SLE	X-ray repair cross-complementing protein 6 OS=Homo sapiens GN=XRCC6 PE=1 SV=2	2741.81	2581.54	2472.71	2332.45	1978.07	2424.64	2741.81	1670.95	2646	2115.02	1914.5	2534.62	7	4	9	8	5	5
sp|P63104|1433Z_HUMAN	20	5	262	0.281068	1.20681	Normal	SLE	14-3-3 protein zeta/delta OS=Homo sapiens GN=YWHAZ PE=1 SV=1	10658.9	12665.4	11901.6	9475.38	7156.24	12557.6	10658.9	8197.95	12735.6	8592.05	6926.24	13127.2	8	8	7	9	4	10
sp|P02042|HBD_HUMAN	144	5	2159	0.395708	3.21847	Normal	SLE	Hemoglobin subunit delta OS=Homo sapiens GN=HBD PE=1 SV=2	699.132	12551.5	2400.64	3856.83	489.488	516.649	699.132	8124.22	2568.87	3497.28	473.757	540.085	0	9	1	5	0	0
sp|P31942|HNRH3_HUMAN	13	5	105	0.397732	2.25708	Normal	SLE	Heterogeneous nuclear ribonucleoprotein H3 OS=Homo sapiens GN=HNRNPH3 PE=1 SV=2	3157.2	13026.1	2132.13	2186.01	1469.98	4458.68	3157.2	8431.39	2281.55	1982.22	1422.73	4660.93	1	5	2	2	0	2
sp|P32119|PRDX2_HUMAN	16	5	193	0.441442	2.11204	Normal	SLE	Peroxiredoxin-2 OS=Homo sapiens GN=PRDX2 PE=1 SV=5	1683.67	9784.15	2160.8	3788.46	1324.06	1340.3	1683.67	6332.98	2312.22	3435.29	1281.51	1401.09	6	16	7	10	2	5
sp|P22105|TENX_HUMAN	29	5	148	0.587853	1.30047	Normal	SLE	Tenascin-X OS=Homo sapiens GN=TNXB PE=1 SV=3	4875.13	12479.7	5515.33	7976.15	5419.36	4190.62	4875.13	8077.75	5901.84	7232.59	5245.19	4380.7	6	2	0	0	0	0
sp|P14866|HNRPL_HUMAN	8	5	79	0.60519	1.20816	Normal	SLE	Heterogeneous nuclear ribonucleoprotein L OS=Homo sapiens GN=HNRNPL PE=1 SV=2	4419.84	7301.03	3261.13	3678.54	3546.89	5175.23	4419.84	4725.73	3489.67	3335.61	3432.89	5409.97	4	3	4	4	2	3
sp|P02462|CO4A1_HUMAN	28	5	245	0.611171	1.17077	Normal	SLE	Collagen alpha-1(IV) chain OS=Homo sapiens GN=COL4A1 PE=1 SV=3	10771.2	15114.9	7530.2	13059	5748.64	9734.53	10771.2	9783.44	8057.91	11841.6	5563.88	10176.1	4	2	3	1	4	3
sp|P61158|ARP3_HUMAN	10	5	124	0.630661	1.06742	Normal	SLE	Actin-related protein 3 OS=Homo sapiens GN=ACTR3 PE=1 SV=3	4203.53	4409.68	4114.48	4113.71	2679.45	5130.64	4203.53	2854.25	4402.82	3730.22	2593.33	5363.36	7	4	9	7	2	8
sp|P29401|TKT_HUMAN	12	5	138	0.685836	1.09949	Normal	SLE	Transketolase OS=Homo sapiens GN=TKT PE=1 SV=3	4272.87	5542.75	3230.6	4623.77	2213.4	5028.51	4272.87	3587.65	3457	4192.72	2142.27	5256.6	8	6	8	6	6	8
sp|P23528|COF1_HUMAN	12	5	185	0.691342	1.04337	Normal	SLE	Cofilin-1 OS=Homo sapiens GN=CFL1 PE=1 SV=3	5317.47	5111.54	6049.84	5176.93	2548.62	8068.28	5317.47	3308.54	6473.8	4694.32	2466.71	8434.26	8	5	10	4	2	8
sp|P17661|DESM_HUMAN	44	5	465	0.734708	1.43758	Normal	SLE	Desmin OS=Homo sapiens GN=DES PE=1 SV=3	2366.43	11486.9	3059.47	5025.02	5060.59	1679.16	2366.43	7435.13	3273.87	4556.58	4897.95	1755.33	1	3	0	1	6	0
sp|P09651|ROA1_HUMAN;sp|Q32P51|RA1L2_HUMAN	20	5	266	0.804249	1.0317	Normal	SLE	Heterogeneous nuclear ribonucleoprotein A1 OS=Homo sapiens GN=HNRNPA1 PE=1 SV=5	1115.64	982.885	2145.25	1115.39	612.706	2385.3	1115.64	636.191	2295.59	1011.41	593.015	2493.49	1	1	2	4	1	7
sp|P14317|HCLS1_HUMAN	12	5	117	0.901319	1.10743	Normal	SLE	Hematopoietic lineage cell-specific protein OS=Homo sapiens GN=HCLS1 PE=1 SV=3	1429.88	4211.99	1853.08	3442.96	1732.73	1592.17	1429.88	2726.29	1982.94	3122	1677.04	1664.39	1	1	2	3	2	2
sp|P09960|LKHA4_HUMAN	9	5	80	0.92693	1.01717	Normal	SLE	Leukotriene A-4 hydrolase OS=Homo sapiens GN=LTA4H PE=1 SV=2	1480.03	1911.5	1320.14	1660.23	1253.56	1718.33	1480.03	1237.25	1412.65	1505.46	1213.27	1796.27	4	4	8	3	2	3
sp|P01023|A2MG_HUMAN	12	5	108	0.969298	1.2647	Normal	SLE	Alpha-2-macroglobulin OS=Homo sapiens GN=A2M PE=1 SV=3	734.496	3434.32	801.474	1919.45	1168.64	841.922	734.496	2222.93	857.641	1740.51	1131.08	880.111	0	7	0	2	0	1
sp|Q8WU39|MZB1_HUMAN	13	4	210	0.0315134	2.5234	SLE	Normal	Marginal zone B- and B1-cell-specific protein OS=Homo sapiens GN=MZB1 PE=1 SV=1	2636.78	1668.44	2038.26	3817.15	4120.86	8069.12	2636.78	1079.93	2181.1	3461.3	3988.42	8435.13	4	0	4	5	7	4
sp|P43243|MATR3_HUMAN	11	4	76	0.0390006	1.69238	SLE	Normal	Matrin-3 OS=Homo sapiens GN=MATR3 PE=1 SV=2	1786.25	1262.2	1529.64	3255.32	2020.01	2472.54	1786.25	816.981	1636.83	2951.85	1955.09	2584.7	3	1	1	3	2	1
sp|P13667|PDIA4_HUMAN	11	4	103	0.0862799	1.47026	SLE	Normal	Protein disulfide-isomerase A4 OS=Homo sapiens GN=PDIA4 PE=1 SV=2	2504.76	1628.63	2050.11	2559.92	2772.47	3758.94	2504.76	1054.16	2193.78	2321.28	2683.36	3929.45	3	1	2	5	3	4
sp|P06753|TPM3_HUMAN	22	4	236	0.0913954	1.16071	SLE	Normal	Tropomyosin alpha-3 chain OS=Homo sapiens GN=TPM3 PE=1 SV=2	5467.55	5303.36	5521.26	5933.59	5839.65	7137.21	5467.55	3432.7	5908.18	5380.44	5651.97	7460.95	5	3	7	8	4	5
sp|Q14697|GANAB_HUMAN	17	4	177	0.112868	1.32367	SLE	Normal	Neutral alpha-glucosidase AB OS=Homo sapiens GN=GANAB PE=1 SV=3	807.006	774.328	1016.48	914.955	1251.14	1272.56	807.006	501.198	1087.72	829.66	1210.93	1330.29	4	2	2	3	4	4
sp|P04843|RPN1_HUMAN	11	4	119	0.169155	1.51698	SLE	Normal	Dolichyl-diphosphooligosaccharide--protein glycosyltransferase subunit 1 OS=Homo sapiens GN=RPN1 PE=1 SV=1	1368.24	727.876	1379.97	1514.03	1445.08	2314.03	1368.24	471.131	1476.68	1372.88	1398.64	2418.99	5	3	6	6	8	9
sp|P26641|EF1G_HUMAN	7	4	84	0.198898	1.26535	SLE	Normal	Elongation factor 1-gamma OS=Homo sapiens GN=EEF1G PE=1 SV=3	1981.45	1375.07	2103.57	2122.03	2068.18	2718.71	1981.45	890.039	2250.99	1924.2	2001.71	2842.03	7	4	6	7	7	7
sp|Q02878|RL6_HUMAN	6	4	65	0.23911	1.20611	SLE	Normal	60S ribosomal protein L6 OS=Homo sapiens GN=RPL6 PE=1 SV=3	4518.51	5303.47	4663.96	5478.24	4817.83	7175.64	4518.51	3432.77	4990.8	4967.54	4662.99	7501.12	8	7	8	8	9	9
sp|P04844|RPN2_HUMAN	7	4	87	0.289196	1.71009	SLE	Normal	Dolichyl-diphosphooligosaccharide--protein glycosyltransferase subunit 2 OS=Homo sapiens GN=RPN2 PE=1 SV=3	800.632	238.439	1083.46	994.607	1855.29	779.832	800.632	154.334	1159.39	901.887	1795.66	815.205	2	0	2	0	4	3
sp|P46782|RS5_HUMAN	7	4	92	0.318052	1.55885	SLE	Normal	40S ribosomal protein S5 OS=Homo sapiens GN=RPS5 PE=1 SV=4	1198.06	228.776	933.865	819.753	1344.4	1515.83	1198.06	148.08	999.309	743.333	1301.19	1584.58	2	0	3	1	1	4
sp|P08865|RSSA_HUMAN	13	4	174	0.346973	1.38364	SLE	Normal	40S ribosomal protein SA OS=Homo sapiens GN=RPSA PE=1 SV=4	1764.6	1417.09	1367.22	2015.23	1286.59	2992.23	1764.6	917.239	1463.03	1827.36	1245.24	3127.96	1	2	4	5	2	8
sp|Q96FW1|OTUB1_HUMAN	5	4	40	0.42004	1.3538	SLE	Normal	Ubiquitin thioesterase OTUB1 OS=Homo sapiens GN=OTUB1 PE=1 SV=2	1951.11	3406.92	1869.36	4506.32	1923.77	3354.35	1951.11	2205.2	2000.37	4086.22	1861.95	3506.5	3	0	2	1	2	2
sp|P51148|RAB5C_HUMAN;sp|P20339|RAB5A_HUMAN;sp|P61020|RAB5B_HUMAN	8	4	77	0.523586	1.11073	SLE	Normal	Ras-related protein Rab-5C OS=Homo sapiens GN=RAB5C PE=1 SV=2	1152.09	1243.19	1164.9	1273.12	1053.11	1628.18	1152.09	804.681	1246.54	1154.44	1019.26	1702.03	2	3	5	4	3	3
sp|Q15019|SEPT2_HUMAN	13	4	104	0.540567	1.48016	SLE	Normal	Septin-2 OS=Homo sapiens GN=SEPT2 PE=1 SV=1	1070.56	446.354	951.358	587.648	2143.72	922.058	1070.56	288.911	1018.03	532.866	2074.82	963.882	2	2	3	4	6	0
sp|Q9Y4L1|HYOU1_HUMAN	17	4	131	0.563587	1.13299	SLE	Normal	Hypoxia up-regulated protein 1 OS=Homo sapiens GN=HYOU1 PE=1 SV=1	1839.02	2975.2	1477.41	2974.89	1937	2216.45	1839.02	1925.76	1580.95	2697.56	1874.75	2316.98	2	2	1	3	5	4
sp|P67936|TPM4_HUMAN	26	4	281	0.577327	1.11725	SLE	Normal	Tropomyosin alpha-4 chain OS=Homo sapiens GN=TPM4 PE=1 SV=3	2545.54	3111.05	4152.05	3923.24	2797.74	4237.74	2545.54	2013.69	4443.02	3557.51	2707.83	4429.96	2	1	4	3	2	5
sp|P40121|CAPG_HUMAN	5	4	74	0.583155	1.17431	SLE	Normal	Macrophage-capping protein OS=Homo sapiens GN=CAPG PE=1 SV=2	2156.68	1915.69	3044.06	3714.18	1888.42	2754.28	2156.68	1239.97	3257.38	3367.93	1827.73	2879.22	6	3	6	8	3	7
sp|O60333|KIF1B_HUMAN	10	4	55	0.584217	1.68305	SLE	Normal	Kinesin-like protein KIF1B OS=Homo sapiens GN=KIF1B PE=1 SV=5	1520.7	245.567	2428.1	564.127	4700.96	1794.23	1520.7	158.948	2598.25	511.537	4549.88	1875.62	0	0	6	0	4	2
sp|P11586|C1TC_HUMAN	10	4	79	0.587502	1.40985	SLE	Normal	C-1-tetrahydrofolate synthase, cytoplasmic OS=Homo sapiens GN=MTHFD1 PE=1 SV=3	5582.42	2448.32	5483.02	4460.97	11249.1	3342.3	5582.42	1584.72	5867.26	4045.11	10887.5	3493.91	1	0	0	3	2	5
sp|Q14980|NUMA1_HUMAN	25	4	153	0.634746	1.15826	SLE	Normal	Nuclear mitotic apparatus protein 1 OS=Homo sapiens GN=NUMA1 PE=1 SV=2	3152.74	1377.17	3704.81	2309.09	2716.92	4511.98	3152.74	891.399	3964.44	2093.83	2629.6	4716.64	1	0	2	2	0	1
sp|Q99623|PHB2_HUMAN	10	4	86	0.661027	1.08506	SLE	Normal	Prohibitin-2 OS=Homo sapiens GN=PHB2 PE=1 SV=2	1148.58	1478.85	1621.85	1786.65	1183.33	1640.73	1148.58	957.211	1735.51	1620.09	1145.29	1715.15	1	2	2	5	3	3
sp|Q16555|DPYL2_HUMAN	10	4	119	0.82948	1.02396	SLE	Normal	Dihydropyrimidinase-related protein 2 OS=Homo sapiens GN=DPYSL2 PE=1 SV=1	2758.95	2618.87	2663.33	2431.37	3154.62	2647.86	2758.95	1695.11	2849.97	2204.71	3053.24	2767.97	5	4	4	3	6	3
sp|P53999|TCP4_HUMAN	4	4	58	0.905267	1.04308	SLE	Normal	Activated RNA polymerase II transcriptional coactivator p15 OS=Homo sapiens GN=SUB1 PE=1 SV=3	8627.75	7940.18	9001.36	7956.19	7051.61	11663.1	8627.75	5139.43	9632.16	7214.49	6824.98	12192.1	8	9	9	8	8	10
sp|Q06323|PSME1_HUMAN	13	4	131	0.91132	1.01624	SLE	Normal	Proteasome activator complex subunit 1 OS=Homo sapiens GN=PSME1 PE=1 SV=1	4286.76	4461.5	6247.2	5288.25	4069.51	5881.21	4286.76	2887.79	6685	4795.26	3938.72	6147.98	6	8	10	6	3	10
sp|P08107|HSP71_HUMAN	23	4	284	0.084168	1.27497	Normal	SLE	Heat shock 70 kDa protein 1A/1B OS=Homo sapiens GN=HSPA1A PE=1 SV=5	3279.4	4303.43	3352.72	2731.2	3191.72	2654.18	3279.4	2785.47	3587.68	2476.59	3089.14	2774.57	5	4	6	4	3	5
sp|P07195|LDHB_HUMAN	15	4	188	0.115372	1.41615	Normal	SLE	L-lactate dehydrogenase B chain OS=Homo sapiens GN=LDHB PE=1 SV=2	958.039	891.712	1225.05	614.606	597.386	959.246	958.039	577.177	1310.9	557.311	578.187	1002.76	4	3	5	1	1	6
sp|P61160|ARP2_HUMAN	11	4	128	0.116982	1.10501	Normal	SLE	Actin-related protein 2 OS=Homo sapiens GN=ACTR2 PE=1 SV=1	6627.99	7342.41	7293.11	6703.22	5941.43	6598.2	6627.99	4752.52	7804.21	6078.32	5750.48	6897.49	7	3	7	5	4	6
sp|P04040|CATA_HUMAN	14	4	142	0.281715	2.14896	Normal	SLE	Catalase OS=Homo sapiens GN=CAT PE=1 SV=3	1115.92	4655.95	1476.79	2183.1	581.08	608.918	1115.92	3013.65	1580.28	1979.59	562.405	636.538	3	6	6	5	1	1
sp|P00367|DHE3_HUMAN;sp|P49448|DHE4_HUMAN	10	4	94	0.29621	1.16844	Normal	SLE	Glutamate dehydrogenase 1, mitochondrial OS=Homo sapiens GN=GLUD1 PE=1 SV=2	1790.06	2571.8	2080.83	2086.84	1732.12	1694.98	1790.06	1664.65	2226.65	1892.3	1676.45	1771.86	6	2	7	6	5	5
sp|P52566|GDIR2_HUMAN	8	4	120	0.326974	1.31051	Normal	SLE	Rho GDP-dissociation inhibitor 2 OS=Homo sapiens GN=ARHGDIB PE=1 SV=3	3174.19	4798.42	4858.28	3187.74	2026.28	4576.78	3174.19	3105.87	5198.75	2890.57	1961.15	4784.38	6	6	7	4	5	6
sp|P35527|K1C9_HUMAN	20	4	224	0.403194	1.31532	Normal	SLE	Keratin, type I cytoskeletal 9 OS=Homo sapiens GN=KRT9 PE=1 SV=3	1753.94	863.297	1127.71	663.372	818.073	1365.74	1753.94	558.785	1206.74	601.531	791.781	1427.69	4	1	2	0	2	1
sp|P02730|B3AT_HUMAN	9	4	84	0.440996	3.0654	Normal	SLE	Band 3 anion transport protein OS=Homo sapiens GN=SLC4A1 PE=1 SV=3	327.816	4224.97	384.851	1282.76	199.292	128.71	327.816	2734.69	411.821	1163.18	192.887	134.548	0	7	0	6	0	0
sp|Q12906|ILF3_HUMAN	14	4	94	0.468891	1.2763	Normal	SLE	Interleukin enhancer-binding factor 3 OS=Homo sapiens GN=ILF3 PE=1 SV=3	4388.8	7273.61	3288.69	3811.01	3454.56	4448.8	4388.8	4707.98	3519.16	3455.74	3343.54	4650.6	1	1	2	3	1	3
sp|P08238|HS90B_HUMAN	46	4	544	0.507918	1.3301	Normal	SLE	Heat shock protein HSP 90-beta OS=Homo sapiens GN=HSP90AB1 PE=1 SV=4	4515.05	8209.83	3136.7	4031.54	3441.72	4451.81	4515.05	5313.97	3356.51	3655.71	3331.11	4653.75	1	4	3	3	5	5
sp|P21980|TGM2_HUMAN	11	4	100	0.539288	1.13577	Normal	SLE	Protein-glutamine gamma-glutamyltransferase 2 OS=Homo sapiens GN=TGM2 PE=1 SV=2	1211.24	1104.26	1365.18	1062.69	1653.19	524.802	1211.24	714.752	1460.86	963.622	1600.06	548.607	5	5	4	2	6	0
sp|P04004|VTNC_HUMAN	9	4	81	0.596132	1.17318	Normal	SLE	Vitronectin OS=Homo sapiens GN=VTN PE=1 SV=1	20354.3	8615.77	12349.2	22036.6	6421.65	6761.59	20354.3	5576.72	13214.6	19982.3	6215.27	7068.29	3	2	4	0	1	1
sp|P50990|TCPQ_HUMAN	12	4	78	0.624763	1.11507	Normal	SLE	T-complex protein 1 subunit theta OS=Homo sapiens GN=CCT8 PE=1 SV=4	5769.01	10263.2	8599.72	4595.9	4934.71	12559.4	5769.01	6643.06	9202.38	4167.46	4776.11	13129.1	6	1	0	2	4	2
sp|Q9UHD8|SEPT9_HUMAN	17	4	118	0.626483	1.13722	Normal	SLE	Septin-9 OS=Homo sapiens GN=SEPT9 PE=1 SV=2	2279.29	3711.57	2267.19	3051.01	1340.97	2869.62	2279.29	2402.39	2426.08	2766.59	1297.88	2999.79	4	1	6	7	3	6
cont|000136;cont|000122;cont|000129;cont|000130;cont|000131;cont|000133;sp|P13645|K1C10_HUMAN	19	4	149	0.670011	1.0485	Normal	SLE	cra|hCP1812051| keratin 10 (epidermolytic hyperkeratosis; keratosis palmaris et plantaris) [Homo sapiens (contaminant)]	3687.24	3070.58	3697.13	2829.82	3971.76	3169.79	3687.24	1987.49	3956.22	2566.01	3844.11	3313.57	1	1	0	2	2	0
sp|P61204|ARF3_HUMAN;sp|P84077|ARF1_HUMAN	9	4	100	0.702616	1.06366	Normal	SLE	ADP-ribosylation factor 3 OS=Homo sapiens GN=ARF3 PE=1 SV=2	4306.68	6275.23	5285.67	5742.4	4191.76	4983.7	4306.68	4061.76	5656.08	5207.07	4057.04	5209.76	5	4	7	4	4	4
sp|P50453|SPB9_HUMAN	10	4	98	0.717423	1.0519	Normal	SLE	Serpin B9 OS=Homo sapiens GN=SERPINB9 PE=1 SV=1	2032.59	2661.33	2108.7	2595.99	2186.02	1684.98	2032.59	1722.59	2256.47	2353.98	2115.76	1761.42	6	3	6	6	7	6
sp|P13489|RINI_HUMAN	8	4	84	0.769957	1.05309	Normal	SLE	Ribonuclease inhibitor OS=Homo sapiens GN=RNH1 PE=1 SV=2	2415.23	2114.89	3135.49	1973.14	2783.7	2522.34	2415.23	1368.9	3355.23	1789.2	2694.24	2636.75	4	1	4	2	4	4
sp|P29692|EF1D_HUMAN	13	4	138	0.795	1.07582	Normal	SLE	Elongation factor 1-delta OS=Homo sapiens GN=EEF1D PE=1 SV=5	2090.14	3274.43	1790.33	1612.48	2090.14	2948.04	2090.14	2119.44	1915.79	1462.16	2022.96	3081.77	4	1	3	3	2	3
sp|P05109|S10A8_HUMAN	5	4	46	0.829993	1.00268	Normal	SLE	Protein S100-A8 OS=Homo sapiens GN=S100A8 PE=1 SV=1	1155.24	4223.49	2085.84	3091.7	2747.83	1605.07	1155.24	2733.73	2232.01	2803.48	2659.52	1677.88	1	5	3	8	6	0
sp|Q96KP4|CNDP2_HUMAN	10	4	116	0.854841	1.00577	Normal	SLE	Cytosolic non-specific dipeptidase OS=Homo sapiens GN=CNDP2 PE=1 SV=2	1656.07	1539.82	1439.22	1273.71	1247.44	2087.38	1656.07	996.678	1540.08	1154.97	1207.35	2182.06	3	1	5	5	4	4
sp|P49748|ACADV_HUMAN	6	4	41	0.85805	1.42551	Normal	SLE	Very long-chain specific acyl-CoA dehydrogenase, mitochondrial OS=Homo sapiens GN=ACADVL PE=1 SV=1	2932.81	298.105	2538.59	968.351	2524.33	554.64	2932.81	192.954	2716.49	878.079	2443.2	579.798	1	1	2	2	5	3
sp|P04792|HSPB1_HUMAN	12	4	129	0.877425	1.00864	Normal	SLE	Heat shock protein beta-1 OS=Homo sapiens GN=HSPB1 PE=1 SV=2	2414.01	2424.54	2677.65	2954.13	2228.46	2269.23	2414.01	1569.33	2865.3	2678.74	2156.84	2372.16	5	5	6	5	4	6
sp|Q16629|SRSF7_HUMAN	16	4	147	0.909779	1.01442	Normal	SLE	Serine/arginine-rich splicing factor 7 OS=Homo sapiens GN=SRSF7 PE=1 SV=1	3686.71	4922.55	4546.49	5101.24	3935.32	3932.19	3686.71	3186.21	4865.11	4625.68	3808.84	4110.56	6	6	5	5	3	6
sp|P62826|RAN_HUMAN	8	4	91	0.938016	1.03483	Normal	SLE	GTP-binding nuclear protein Ran OS=Homo sapiens GN=RAN PE=1 SV=3	2244.06	5833.79	2360.19	4674.39	2416.17	2996.17	2244.06	3776.03	2525.59	4238.63	2338.52	3132.08	1	1	1	1	0	3
sp|Q5SSJ5|HP1B3_HUMAN	10	4	80	0.94193	1.03275	Normal	SLE	Heterochromatin protein 1-binding protein 3 OS=Homo sapiens GN=HP1BP3 PE=1 SV=1	524.971	123.227	300.451	445.775	317.78	155.008	524.971	79.7611	321.507	404.218	307.566	162.039	3	0	1	3	1	0
sp|P62277|RS13_HUMAN	8	3	81	0.0359646	1.14479	SLE	Normal	40S ribosomal protein S13 OS=Homo sapiens GN=RPS13 PE=1 SV=2	3065.31	2793.54	3164.36	3290.55	3494.17	3545.01	3065.31	1808.17	3386.12	2983.79	3381.87	3705.81	3	4	4	3	4	5
sp|P62857|RS28_HUMAN	7	3	63	0.0450995	1.4049	SLE	Normal	40S ribosomal protein S28 OS=Homo sapiens GN=RPS28 PE=1 SV=1	3073.36	2661.3	3437.21	3851.12	3930.38	5104.09	3073.36	1722.58	3678.09	3492.11	3804.06	5335.62	6	2	5	5	7	6
sp|P26373|RL13_HUMAN	10	3	108	0.0516856	1.19384	SLE	Normal	60S ribosomal protein L13 OS=Homo sapiens GN=RPL13 PE=1 SV=4	1948.46	1782.59	1576.65	2169.44	2152.58	2014.51	1948.46	1153.82	1687.14	1967.2	2083.4	2105.89	5	2	5	3	5	5
sp|P17987|TCPA_HUMAN	8	3	63	0.0518939	1.29968	SLE	Normal	T-complex protein 1 subunit alpha OS=Homo sapiens GN=TCP1 PE=1 SV=1	1076.74	1300.81	1193.77	1647.13	1676	1318.47	1076.74	841.977	1277.43	1493.58	1622.13	1378.28	0	0	7	7	6	5
sp|P68363|TBA1B_HUMAN;sp|Q71U36|TBA1A_HUMAN;sp|Q9BQE3|TBA1C_HUMAN	36	3	530	0.0742021	1.40936	SLE	Normal	Tubulin alpha-1B chain OS=Homo sapiens GN=TUBA1B PE=1 SV=1	4092.94	4527.27	3509.9	6389.66	4439.25	6266.85	4092.94	2930.36	3755.87	5794	4296.57	6551.12	1	2	3	2	1	4
sp|P63220|RS21_HUMAN	6	3	72	0.0889796	1.46554	SLE	Normal	40S ribosomal protein S21 OS=Homo sapiens GN=RPS21 PE=1 SV=1	2454.36	1760.05	2783.89	2855.08	3277.65	4123.53	2454.36	1139.23	2978.98	2588.92	3172.31	4310.57	4	2	4	4	3	3
sp|P17174|AATC_HUMAN	8	3	51	0.106001	1.16804	SLE	Normal	Aspartate aminotransferase, cytoplasmic OS=Homo sapiens GN=GOT1 PE=1 SV=3	2351.69	2058.16	2642.47	2682.45	2663.41	2891.56	2351.69	1332.18	2827.65	2432.39	2577.81	3022.72	0	0	1	0	1	2
sp|P04233|HG2A_HUMAN	6	3	73	0.140161	2.05027	SLE	Normal	HLA class II histocompatibility antigen gamma chain OS=Homo sapiens GN=CD74 PE=1 SV=3	711.088	647.266	1113.96	2573.71	871.107	1624.08	711.088	418.955	1192.02	2333.78	843.11	1697.75	2	1	1	4	2	2
sp|P20674|COX5A_HUMAN	5	3	48	0.146358	2.4443	SLE	Normal	Cytochrome c oxidase subunit 5A, mitochondrial OS=Homo sapiens GN=COX5A PE=1 SV=2	46.9678	14.7815	133.087	137.969	109.444	228.825	46.9678	9.5676	142.414	125.108	105.926	239.204	0	0	1	0	0	2
sp|Q9UKY7|CDV3_HUMAN	3	3	27	0.160173	1.65412	SLE	Normal	Protein CDV3 homolog OS=Homo sapiens GN=CDV3 PE=1 SV=1	432.276	248.372	310.804	809.593	435.794	394.596	432.276	160.764	332.585	734.12	421.788	412.495	0	0	1	3	0	1
sp|O15143|ARC1B_HUMAN	6	3	53	0.180804	1.44266	SLE	Normal	Actin-related protein 2/3 complex subunit 1B OS=Homo sapiens GN=ARPC1B PE=1 SV=3	810.057	800.631	605.185	1290.39	708.637	1197.72	810.057	518.224	647.596	1170.1	685.862	1252.05	0	1	0	3	1	2
sp|Q9BVC6|TM109_HUMAN	6	3	45	0.185778	1.15701	SLE	Normal	Transmembrane protein 109 OS=Homo sapiens GN=TMEM109 PE=1 SV=1	3042.86	2311.45	2813.51	3091.22	3431.54	2927.44	3042.86	1496.13	3010.67	2803.05	3321.26	3060.23	3	1	2	3	4	3
sp|P40926|MDHM_HUMAN	7	3	72	0.191453	1.37422	SLE	Normal	Malate dehydrogenase, mitochondrial OS=Homo sapiens GN=MDH2 PE=1 SV=3	2322.31	1283.16	2310.49	2492.89	2387.13	3249.83	2322.31	830.551	2472.41	2260.49	2310.41	3397.24	5	2	3	5	5	6
sp|P05387|RLA2_HUMAN	3	3	65	0.211755	1.46697	SLE	Normal	60S acidic ribosomal protein P2 OS=Homo sapiens GN=RPLP2 PE=1 SV=1	1276.08	1636.05	2048.06	1990.6	1826.88	3458.96	1276.08	1058.97	2191.58	1805.03	1768.17	3615.86	1	1	2	1	2	2
sp|P51149|RAB7A_HUMAN	12	3	106	0.223431	1.1951	SLE	Normal	Ras-related protein Rab-7a OS=Homo sapiens GN=RAB7A PE=1 SV=1	1079.93	811.441	1196.32	1198.1	1120.76	1371.26	1079.93	525.221	1280.16	1086.41	1084.74	1433.46	3	1	4	3	1	2
sp|Q92945|FUBP2_HUMAN	12	3	108	0.224372	1.5994	SLE	Normal	Far upstream element-binding protein 2 OS=Homo sapiens GN=KHSRP PE=1 SV=4	696.807	508.963	682.005	1580.54	690.498	748.269	696.807	329.436	729.8	1433.2	668.306	782.21	0	0	1	2	1	2
sp|P62244|RS15A_HUMAN	5	3	44	0.226965	1.22206	SLE	Normal	40S ribosomal protein S15a OS=Homo sapiens GN=RPS15A PE=1 SV=2	1057.04	914.732	794.606	1173.53	902.274	1304.88	1057.04	592.078	850.291	1064.13	873.276	1364.07	3	3	2	2	1	4
sp|P50914|RL14_HUMAN	5	3	57	0.239869	1.34954	SLE	Normal	60S ribosomal protein L14 OS=Homo sapiens GN=RPL14 PE=1 SV=4	905.367	700.921	913.296	1119.4	796.92	1483.97	905.367	453.685	977.299	1015.05	771.308	1551.28	1	1	2	2	3	3
sp|P23381|SYWC_HUMAN	4	3	43	0.240758	2.08497	SLE	Normal	Tryptophan--tRNA ligase, cytoplasmic OS=Homo sapiens GN=WARS PE=1 SV=2	448.526	226.961	646.737	1286.16	366.341	1104.3	448.526	146.905	692.06	1166.26	354.567	1154.39	1	0	2	3	0	2
sp|P07339|CATD_HUMAN	8	3	57	0.257662	1.2414	SLE	Normal	Cathepsin D OS=Homo sapiens GN=CTSD PE=1 SV=1	1085.24	1779.79	1930.72	2152.81	1847.24	1953.38	1085.24	1152	2066.02	1952.12	1787.87	2041.99	3	3	5	4	3	4
sp|P46777|RL5_HUMAN	5	3	62	0.260836	1.95764	SLE	Normal	60S ribosomal protein L5 OS=Homo sapiens GN=RPL5 PE=1 SV=3	754.014	925.02	1064.66	2978.45	758.059	1634.66	754.014	598.737	1139.27	2700.79	733.696	1708.8	2	2	3	2	0	4
sp|Q7KZF4|SND1_HUMAN	13	3	97	0.269797	1.86	SLE	Normal	Staphylococcal nuclease domain-containing protein 1 OS=Homo sapiens GN=SND1 PE=1 SV=1	1162.58	206.111	726.905	1301.82	690.456	1905.54	1162.58	133.409	777.845	1180.46	668.266	1991.97	3	1	3	3	2	2
sp|O75396|SC22B_HUMAN	6	3	66	0.291417	1.3684	SLE	Normal	Vesicle-trafficking protein SEC22b OS=Homo sapiens GN=SEC22B PE=1 SV=4	1216.71	1399.66	1252.04	2583.94	1347.1	1362.5	1216.71	905.957	1339.78	2343.06	1303.81	1424.31	3	0	1	3	3	0
sp|P55265|DSRAD_HUMAN	4	3	24	0.30063	2.00888	SLE	Normal	Double-stranded RNA-specific adenosine deaminase OS=Homo sapiens GN=ADAR PE=1 SV=4	304.975	171.984	395.781	262.044	1078.63	412.556	304.975	111.32	423.517	237.615	1043.96	431.27	0	0	0	1	4	0
sp|P35232|PHB_HUMAN	8	3	82	0.302658	1.29875	SLE	Normal	Prohibitin OS=Homo sapiens GN=PHB PE=1 SV=1	945.439	1408.53	1750.64	2058.22	1307.25	1965.38	945.439	911.697	1873.32	1866.34	1265.23	2054.53	4	4	2	6	3	5
sp|P55209|NP1L1_HUMAN	6	3	61	0.303982	2.52657	SLE	Normal	Nucleosome assembly protein 1-like 1 OS=Homo sapiens GN=NAP1L1 PE=1 SV=1	175.902	0	125.356	175.745	455.472	129.932	175.902	0	134.141	159.362	440.833	135.826	2	0	0	0	0	2
sp|P29350|PTN6_HUMAN	9	3	75	0.317148	1.34721	SLE	Normal	Tyrosine-protein phosphatase non-receptor type 6 OS=Homo sapiens GN=PTPN6 PE=1 SV=1	550.039	357.644	572.531	808.866	433.171	752.115	550.039	231.492	612.653	733.461	419.249	786.231	2	1	2	3	0	4
sp|P63261|ACTG_HUMAN	206	3	3515	0.345791	2.667	SLE	Normal	Actin, cytoplasmic 2 OS=Homo sapiens GN=ACTG1 PE=1 SV=1	257.326	120.064	527.546	716.188	173.92	1523.36	257.326	77.7136	564.516	649.422	168.33	1592.46	1	0	3	4	0	9
sp|P14550|AK1A1_HUMAN;sp|P15121|ALDR_HUMAN	6	3	68	0.354291	1.68527	SLE	Normal	Alcohol dehydrogenase [NADP(+)] OS=Homo sapiens GN=AKR1A1 PE=1 SV=3	4181.18	3111.56	2690.77	2889.33	9795.37	4140.27	4181.18	2014.02	2879.33	2619.97	9480.56	4328.07	7	4	4	9	6	6
sp|P15311|EZRI_HUMAN	21	3	191	0.368484	1.33947	SLE	Normal	Ezrin OS=Homo sapiens GN=EZR PE=1 SV=4	3146.1	1275.48	2595.23	4297.86	2536.8	2564.12	3146.1	825.582	2777.1	3897.2	2455.27	2680.43	1	1	4	5	2	3
sp|P82979|SARNP_HUMAN	11	3	73	0.386314	1.34968	SLE	Normal	SAP domain-containing ribonucleoprotein OS=Homo sapiens GN=SARNP PE=1 SV=3	1606.63	1805.85	1544.32	1627.91	3400.8	1661.35	1606.63	1168.87	1652.55	1476.15	3291.5	1736.71	3	2	2	4	6	3
sp|Q06830|PRDX1_HUMAN	21	3	240	0.407972	1.18839	SLE	Normal	Peroxiredoxin-1 OS=Homo sapiens GN=PRDX1 PE=1 SV=1	4589.51	4614.12	5748.27	7579.43	5693.36	4495.93	4589.51	2986.58	6151.11	6872.85	5510.38	4699.87	3	6	6	6	5	4
sp|Q13162|PRDX4_HUMAN	15	3	144	0.411041	1.3334	SLE	Normal	Peroxiredoxin-4 OS=Homo sapiens GN=PRDX4 PE=1 SV=1	1915.07	797.687	1430.25	1171.25	1944.66	2408.39	1915.07	516.318	1530.48	1062.06	1882.16	2517.63	2	0	2	2	1	7
sp|Q96C86|DCPS_HUMAN	6	3	36	0.426458	1.24414	SLE	Normal	m7GpppX diphosphatase OS=Homo sapiens GN=DCPS PE=1 SV=2	516.338	303.323	580.295	723.339	412.831	605.566	516.338	196.332	620.961	655.907	399.563	633.034	3	1	5	3	0	3
sp|P00403|COX2_HUMAN	4	3	42	0.470485	1.1935	SLE	Normal	Cytochrome c oxidase subunit 2 OS=Homo sapiens GN=MT-CO2 PE=1 SV=1	399.268	498.086	695.529	720.694	451.418	728.987	399.268	322.396	744.271	653.509	436.91	762.054	1	2	5	4	2	5
sp|P06744|G6PI_HUMAN	7	3	47	0.473494	1.1212	SLE	Normal	Glucose-6-phosphate isomerase OS=Homo sapiens GN=GPI PE=1 SV=4	2880.89	2340.54	2940.26	2422.12	3169.99	3558.78	2880.89	1514.96	3146.31	2196.32	3068.11	3720.21	2	3	3	2	2	3
RRRRRsp|P02452|CO1A1_HUMAN	18	3	182	0.496489	1.94179	SLE	Normal	REVERSED Collagen alpha-1(I) chain OS=Homo sapiens GN=COL1A1 PE=1 SV=5	992.884	290.483	999.601	534.618	3112.99	785.444	992.884	188.021	1069.65	484.779	3012.94	821.072	0	0	0	0	4	0
sp|P23588|IF4B_HUMAN	10	3	60	0.506959	1.91838	SLE	Normal	Eukaryotic translation initiation factor 4B OS=Homo sapiens GN=EIF4B PE=1 SV=2	1968.84	965.049	1449.95	1675.99	5755.66	978.214	1968.84	624.646	1551.56	1519.75	5570.68	1022.59	3	0	2	2	2	0
sp|P62241|RS8_HUMAN	12	3	141	0.512909	1.2309	SLE	Normal	40S ribosomal protein S8 OS=Homo sapiens GN=RPS8 PE=1 SV=2	1724.24	892.014	1542.73	1399.12	1287.83	2432.33	1724.24	577.373	1650.85	1268.69	1246.44	2542.66	2	1	1	3	1	3
sp|P55060|XPO2_HUMAN	14	3	86	0.519193	1.18314	SLE	Normal	Exportin-2 OS=Homo sapiens GN=CSE1L PE=1 SV=3	1452.68	2164.82	1402.69	2615.8	1427.85	1895.95	1452.68	1401.22	1500.99	2371.95	1381.96	1981.96	0	1	1	1	0	0
sp|P27816|MAP4_HUMAN	12	3	83	0.534042	1.38897	SLE	Normal	Microtubule-associated protein 4 OS=Homo sapiens GN=MAP4 PE=1 SV=3	366.883	464.336	358.214	915.216	431.213	305.662	366.883	300.55	383.317	829.897	417.355	319.527	1	1	1	2	0	0
sp|P41240|CSK_HUMAN	4	3	35	0.573367	1.09411	SLE	Normal	Tyrosine-protein kinase CSK OS=Homo sapiens GN=CSK PE=1 SV=1	3785	3926.28	4097.11	5346.28	3550.37	4023	3785	2541.36	4384.23	4847.88	3436.27	4205.48	4	0	6	3	3	5
sp|P49189|AL9A1_HUMAN	10	3	86	0.582155	1.31472	SLE	Normal	4-trimethylaminobutyraldehyde dehydrogenase OS=Homo sapiens GN=ALDH9A1 PE=1 SV=3	5554.81	1371.62	8667.12	4499.58	3961.34	12040.2	5554.81	887.808	9274.51	4080.12	3834.02	12586.3	2	2	3	1	0	0
sp|P59998|ARPC4_HUMAN	10	3	89	0.591496	1.1799	SLE	Normal	Actin-related protein 2/3 complex subunit 4 OS=Homo sapiens GN=ARPC4 PE=1 SV=3	4682.47	5304.62	4208.94	6621.04	3514.25	6614.63	4682.47	3433.52	4503.9	6003.81	3401.31	6914.67	9	8	8	9	8	9
sp|P36269|GGT5_HUMAN	5	3	40	0.597292	1.06646	SLE	Normal	Gamma-glutamyltransferase 5 OS=Homo sapiens GN=GGT5 PE=1 SV=2	856.195	1174.57	929.224	1171.16	1071.23	914.31	856.195	760.265	994.343	1061.98	1036.8	955.783	1	2	2	2	3	3
sp|P68036|UB2L3_HUMAN	3	3	39	0.611016	1.62868	SLE	Normal	Ubiquitin-conjugating enzyme E2 L3 OS=Homo sapiens GN=UBE2L3 PE=1 SV=1	1385.02	397.76	2848.77	791.124	5344.09	1408.1	1385.02	257.458	3048.41	717.372	5172.34	1471.97	0	0	4	2	0	3
sp|Q8NC51|PAIRB_HUMAN	10	3	65	0.62133	1.08597	SLE	Normal	Plasminogen activator inhibitor 1 RNA-binding protein OS=Homo sapiens GN=SERBP1 PE=1 SV=2	1797.48	2335.2	1219.59	1739.3	2265.92	1807.19	1797.48	1511.5	1305.06	1577.15	2193.09	1889.16	1	1	1	2	2	0
sp|P49368|TCPG_HUMAN	20	3	133	0.644201	1.24392	SLE	Normal	T-complex protein 1 subunit gamma OS=Homo sapiens GN=CCT3 PE=1 SV=4	773.678	588.377	867.927	817.697	536.632	1419.59	773.678	380.838	928.75	741.468	519.385	1483.98	4	1	2	3	2	2
RRRRRsp|Q8WZ42|TITIN_HUMAN	23	3	131	0.645135	1.18282	SLE	Normal	REVERSED Titin OS=Homo sapiens GN=TTN PE=1 SV=4	2202.42	2422.78	703.85	2041.38	1233.07	3028.87	2202.42	1568.19	753.175	1851.08	1193.44	3166.26	0	0	0	3	0	0
sp|P10809|CH60_HUMAN	9	3	119	0.646238	1.2058	SLE	Normal	60 kDa heat shock protein, mitochondrial OS=Homo sapiens GN=HSPD1 PE=1 SV=2	885.955	1447.39	1003.56	1526.71	754.129	1742.79	885.955	936.847	1073.89	1384.39	729.892	1821.84	3	2	1	4	2	4
sp|P55268|LAMB2_HUMAN	27	3	169	0.691831	1.05958	SLE	Normal	Laminin subunit beta-2 OS=Homo sapiens GN=LAMB2 PE=1 SV=2	2103.99	2517.96	2169.71	2870.83	2009.22	2316.25	2103.99	1629.8	2321.76	2603.2	1944.65	2421.32	2	2	0	3	1	1
sp|P30050|RL12_HUMAN	5	3	60	0.709038	1.77011	SLE	Normal	60S ribosomal protein L12 OS=Homo sapiens GN=RPL12 PE=1 SV=1	1065.8	11.9977	568.182	33.6769	1493.62	1386.26	1065.8	7.76572	608	30.5375	1445.62	1449.14	1	0	1	0	1	2
sp|P62258|1433E_HUMAN	14	3	158	0.716704	1.18715	SLE	Normal	14-3-3 protein epsilon OS=Homo sapiens GN=YWHAE PE=1 SV=1	1226.59	1796.29	2031.64	3000.42	1175.07	1825	1226.59	1162.68	2174.01	2720.71	1137.3	1907.78	3	1	3	6	0	1
sp|P52565|GDIR1_HUMAN	6	3	83	0.749568	1.1128	SLE	Normal	Rho GDP-dissociation inhibitor 1 OS=Homo sapiens GN=ARHGDIA PE=1 SV=3	2976.12	1641.66	3204.45	2486.34	2055.16	4163.1	2976.12	1062.6	3429.01	2254.56	1989.11	4351.93	4	5	5	6	3	6
sp|P23526|SAHH_HUMAN	5	3	58	0.768724	1.08492	SLE	Normal	Adenosylhomocysteinase OS=Homo sapiens GN=AHCY PE=1 SV=4	1102.56	910.401	1138.29	988.238	1539.02	891.592	1102.56	589.274	1218.06	896.111	1489.56	932.034	2	1	3	1	2	1
sp|P50395|GDIB_HUMAN	15	3	175	0.783985	1.19129	SLE	Normal	Rab GDP dissociation inhibitor beta OS=Homo sapiens GN=GDI2 PE=1 SV=2	1400.71	1430.65	1548.46	2054.06	863.355	2300.21	1400.71	926.016	1656.97	1862.57	835.607	2404.55	2	4	3	6	1	4
sp|Q86UX7|URP2_HUMAN	11	3	89	0.805725	1.02556	SLE	Normal	Fermitin family homolog 3 OS=Homo sapiens GN=FERMT3 PE=1 SV=1	725.23	386.948	741.534	641.777	539.753	719.57	725.23	250.46	793.5	581.949	522.406	752.21	2	1	4	1	1	2
sp|P46781|RS9_HUMAN	12	3	91	0.823245	1.04293	SLE	Normal	40S ribosomal protein S9 OS=Homo sapiens GN=RPS9 PE=1 SV=3	3691.12	2789.43	2874.87	2908.77	2786.01	4062.25	3691.12	1805.51	3076.33	2637.61	2696.47	4246.51	4	2	2	6	3	4
sp|P62829|RL23_HUMAN	4	3	60	0.84128	1.06197	SLE	Normal	60S ribosomal protein L23 OS=Homo sapiens GN=RPL23 PE=1 SV=1	1323.73	1834.52	1109.76	1689.18	1015.13	1828.18	1323.73	1187.43	1187.53	1531.71	982.502	1911.11	3	2	3	2	1	4
sp|P08575|PTPRC_HUMAN	8	3	71	0.859748	1.19416	SLE	Normal	Receptor-type tyrosine-protein phosphatase C OS=Homo sapiens GN=PTPRC PE=1 SV=2	6028.68	4613.04	2794.67	8876.49	2330.42	4838.32	6028.68	2985.88	2990.51	8048.99	2255.52	5057.79	3	0	1	2	1	1
sp|P55786|PSA_HUMAN	12	3	65	0.860875	1.02061	SLE	Normal	Puromycin-sensitive aminopeptidase OS=Homo sapiens GN=NPEPPS PE=1 SV=2	1959.61	2067.9	2545.78	1936.79	2235.18	2536.77	1959.61	1338.49	2724.19	1756.23	2163.35	2651.84	0	0	1	1	0	2
sp|P63313|TYB10_HUMAN	4	3	72	0.873307	1.02397	SLE	Normal	Thymosin beta-10 OS=Homo sapiens GN=TMSB10 PE=1 SV=2	1348.87	1230.66	2904.03	1675.51	1296.4	2643.11	1348.87	796.571	3107.54	1519.32	1254.73	2763	0	0	3	0	0	0
sp|P27105|STOM_HUMAN	12	3	89	0.892077	1.05215	SLE	Normal	Erythrocyte band 7 integral membrane protein OS=Homo sapiens GN=STOM PE=1 SV=3	864.052	637.592	746.186	639.151	1297.2	428.708	864.052	412.693	798.478	579.567	1255.51	448.154	2	1	1	1	1	1
sp|P04275|VWF_HUMAN	16	3	79	0.89341	1.11938	SLE	Normal	von Willebrand factor OS=Homo sapiens GN=VWF PE=1 SV=4	2375.85	1436.66	3037.47	1329.75	4076.2	2261.76	2375.85	929.905	3250.33	1205.79	3945.2	2364.35	0	1	0	0	2	0
sp|P01876|IGHA1_HUMAN	16	3	225	0.904327	1.39916	SLE	Normal	Ig alpha-1 chain C region OS=Homo sapiens GN=IGHA1 PE=1 SV=2	498.28	1328.78	284.379	2281.86	374.179	298.197	498.28	860.077	304.308	2069.14	362.153	311.723	0	1	0	4	0	0
sp|P20618|PSB1_HUMAN	9	3	83	0.908452	1.00256	SLE	Normal	Proteasome subunit beta type-1 OS=Homo sapiens GN=PSMB1 PE=1 SV=2	2382.64	3477.36	2167.73	2839.38	2329.76	2879.14	2382.64	2250.79	2319.64	2574.68	2254.89	3009.74	1	3	3	3	3	3
sp|P05388|RLA0_HUMAN;sp|Q8NHW5|RLA0L_HUMAN	7	3	76	0.923541	1.03318	SLE	Normal	60S acidic ribosomal protein P0 OS=Homo sapiens GN=RPLP0 PE=1 SV=1	610.265	696.215	859.348	669.932	444.425	1123.33	610.265	450.639	919.57	607.479	430.141	1174.28	0	1	1	1	0	5
sp|Q9UKM9|RALY_HUMAN;sp|Q86SE5|RALYL_HUMAN	7	3	56	0.957845	1.03991	SLE	Normal	RNA-binding protein Raly OS=Homo sapiens GN=RALY PE=1 SV=1	1932.62	1607.22	1935.68	2112.33	1275.34	2306.37	1932.62	1040.3	2071.33	1915.41	1234.35	2410.99	2	0	5	3	0	2
RRRRRsp|Q8N5Y2|MS3L1_HUMAN	3	3	27	0.970339	1.00784	SLE	Normal	REVERSED Male-specific lethal 3 homolog OS=Homo sapiens GN=MSL3 PE=1 SV=1	3633.78	515.433	6771.24	687.007	7553.57	2765.52	3633.78	333.623	7245.76	622.962	7310.81	2890.96	0	0	0	0	6	5
sp|P62328|TYB4_HUMAN	14	3	207	0.986678	1.17407	SLE	Normal	Thymosin beta-4 OS=Homo sapiens GN=TMSB4X PE=1 SV=2	2458.88	4295	4797.67	5174.21	1451.58	6936.57	2458.88	2780.02	5133.89	4691.85	1404.92	7251.21	3	4	6	4	0	6
sp|Q16658|FSCN1_HUMAN	5	3	60	0.0319707	1.54484	Normal	SLE	Fascin OS=Homo sapiens GN=FSCN1 PE=1 SV=3	2359	2882.57	3371.97	1677.3	1713.97	2184.44	2359	1865.8	3608.28	1520.94	1658.88	2283.52	4	3	5	3	2	3
sp|P00325|ADH1B_HUMAN;sp|P00326|ADH1G_HUMAN;sp|P07327|ADH1A_HUMAN	8	3	61	0.0982608	1.25035	Normal	SLE	Alcohol dehydrogenase 1B OS=Homo sapiens GN=ADH1B PE=1 SV=2	2689.78	2353.41	2303.44	2226.2	2033.92	1615.51	2689.78	1523.29	2464.86	2018.67	1968.56	1688.79	6	3	2	4	0	1
sp|P01871|IGHM_HUMAN	11	3	118	0.123141	1.4014	Normal	SLE	Ig mu chain C region OS=Homo sapiens GN=IGHM PE=1 SV=3	7560.65	11434	9391.59	6335.25	5479.16	8441.16	7560.65	7400.88	10049.7	5744.66	5303.07	8824.05	0	2	1	0	0	3
sp|P02792|FRIL_HUMAN	8	3	101	0.146976	2.41226	Normal	SLE	Ferritin light chain OS=Homo sapiens GN=FTL PE=1 SV=2	2420.94	1369	1075.64	163.984	1557.63	295.408	2420.94	886.112	1151.02	148.697	1507.57	308.807	3	3	2	0	1	4
sp|P07099|HYEP_HUMAN	12	3	100	0.163197	1.37814	Normal	SLE	Epoxide hydrolase 1 OS=Homo sapiens GN=EPHX1 PE=1 SV=1	1498.5	1072.08	1462.97	1043.35	1192.56	690.902	1498.5	693.924	1565.49	946.089	1154.23	722.241	5	3	4	3	3	1
sp|P62851|RS25_HUMAN	9	3	56	0.171212	1.33363	Normal	SLE	40S ribosomal protein S25 OS=Homo sapiens GN=RPS25 PE=1 SV=1	2619.65	3559.05	4524.03	2656.89	2689.57	2678.78	2619.65	2303.66	4841.07	2409.21	2603.13	2800.29	1	0	0	0	2	0
sp|P10909|CLUS_HUMAN	10	3	81	0.176867	1.54574	Normal	SLE	Clusterin OS=Homo sapiens GN=CLU PE=1 SV=1	5620.51	6620.56	3437.57	2712.45	2789.84	4640.81	5620.51	4285.28	3678.47	2459.59	2700.18	4851.32	0	2	4	1	2	0
sp|P00450|CERU_HUMAN	7	3	59	0.179944	14.4397	Normal	SLE	Ceruloplasmin OS=Homo sapiens GN=CP PE=1 SV=1	200.575	3213.51	120.209	77.8501	66.9668	99.946	200.575	2080	128.633	70.5926	64.8145	104.479	0	4	0	0	0	0
sp|P35908|K22E_HUMAN	19	3	176	0.211159	3.60112	Normal	SLE	Keratin, type II cytoskeletal 2 epidermal OS=Homo sapiens GN=KRT2 PE=1 SV=2	2071.36	8777.65	1173.16	569.638	1665.11	1103.7	2071.36	5681.5	1255.38	516.534	1611.59	1153.77	0	5	1	0	0	0
sp|P62913|RL11_HUMAN	9	3	81	0.263324	1.40006	Normal	SLE	60S ribosomal protein L11 OS=Homo sapiens GN=RPL11 PE=1 SV=2	396.685	802.944	650.173	464.493	351.558	505.176	396.685	519.721	695.736	421.192	340.259	528.091	1	1	2	2	1	1
sp|Q9NZN4|EHD2_HUMAN	8	3	50	0.27899	1.32125	Normal	SLE	EH domain-containing protein 2 OS=Homo sapiens GN=EHD2 PE=1 SV=2	2191.37	3395.55	2186.31	2363.05	2170.63	1349.57	2191.37	2197.83	2339.52	2142.76	2100.87	1410.79	4	3	1	1	0	1
sp|Q08380|LG3BP_HUMAN	5	3	22	0.305453	2.38614	Normal	SLE	Galectin-3-binding protein OS=Homo sapiens GN=LGALS3BP PE=1 SV=1	3092.21	17019.6	5022.64	5547.47	1880.46	3105.6	3092.21	11016.3	5374.62	5030.32	1820.02	3246.47	1	3	1	0	0	0
RRRRRsp|Q5VST9|OBSCN_HUMAN	33	3	171	0.313117	4.14005	Normal	SLE	REVERSED Obscurin OS=Homo sapiens GN=OBSCN PE=1 SV=3	931.836	7975.41	826.387	735.668	765.715	849.703	931.836	5162.23	884.299	667.087	741.106	888.246	0	2	1	0	0	0
sp|Q86VP6|CAND1_HUMAN	8	3	62	0.33541	1.4589	Normal	SLE	Cullin-associated NEDD8-dissociated protein 1 OS=Homo sapiens GN=CAND1 PE=1 SV=2	3064.14	3673.29	1636.96	1785.06	1159.16	2795.99	3064.14	2377.61	1751.68	1618.65	1121.91	2922.82	1	1	1	1	1	1
sp|P09601|HMOX1_HUMAN	4	3	45	0.359308	1.64622	Normal	SLE	Heme oxygenase 1 OS=Homo sapiens GN=HMOX1 PE=1 SV=1	584.333	1978.1	1339.07	723.921	599.464	1046.59	584.333	1280.36	1432.91	656.435	580.198	1094.07	0	4	4	0	0	3
sp|P07384|CAN1_HUMAN	9	3	64	0.383267	1.37679	Normal	SLE	Calpain-1 catalytic subunit OS=Homo sapiens GN=CAPN1 PE=1 SV=1	821.416	959.965	719.175	944.457	143.094	728.67	821.416	621.355	769.574	856.411	138.495	761.723	1	2	1	1	0	0
sp|P11488|GNAT1_HUMAN;sp|A8MTJ3|GNAT3_HUMAN;sp|P19087|GNAT2_HUMAN	5	3	39	0.39577	3.11602	Normal	SLE	Guanine nucleotide-binding protein G(t) subunit alpha-1 OS=Homo sapiens GN=GNAT1 PE=1 SV=5	2514.19	41986	9476.16	13309.2	1670.16	2342.86	2514.19	27176.2	10140.2	12068.5	1616.48	2449.13	0	5	0	0	0	0
sp|P26583|HMGB2_HUMAN	10	3	84	0.47258	2.24964	Normal	SLE	High mobility group protein B2 OS=Homo sapiens GN=HMGB2 PE=1 SV=2	623.172	5021.84	1383.01	1602.4	547.698	973.971	623.172	3250.48	1479.93	1453.02	530.096	1018.15	1	3	1	3	2	2
sp|Q9ULV4|COR1C_HUMAN	10	3	75	0.485313	1.11055	Normal	SLE	Coronin-1C OS=Homo sapiens GN=CORO1C PE=1 SV=1	1194.49	1489.31	1536.33	1016.68	1574.77	1208.57	1194.49	963.981	1643.99	921.9	1524.16	1263.39	2	1	4	1	0	3
sp|P12814|ACTN1_HUMAN	33	3	329	0.510877	1.40972	Normal	SLE	Alpha-actinin-1 OS=Homo sapiens GN=ACTN1 PE=1 SV=2	15615.2	5113.72	14349.1	4790.61	14420.1	5672.16	15615.2	3309.95	15354.6	4344.02	13956.7	5929.44	5	5	3	4	5	4
sp|P51608|MECP2_HUMAN	4	3	37	0.544116	1.12715	Normal	SLE	Methyl-CpG-binding protein 2 OS=Homo sapiens GN=MECP2 PE=1 SV=1	1852.39	1331.87	1774.57	1297.78	2075.97	1025.67	1852.39	862.081	1898.93	1176.79	2009.25	1072.2	4	1	2	1	0	2
sp|Q96IU4|ABHEB_HUMAN	6	3	76	0.57427	1.09186	Normal	SLE	Alpha/beta hydrolase domain-containing protein 14B OS=Homo sapiens GN=ABHD14B PE=1 SV=1	943.764	690.993	860.976	794.267	592.403	899.101	943.764	447.258	921.313	720.223	573.364	939.884	1	1	3	1	1	2
sp|Q96AZ6|ISG20_HUMAN	3	3	31	0.595229	1.08178	Normal	SLE	Interferon-stimulated gene 20 kDa protein OS=Homo sapiens GN=ISG20 PE=1 SV=2	1245.18	869.746	930.537	1003.19	868.293	943.758	1245.18	562.96	995.749	909.666	840.387	986.567	0	0	0	3	2	3
sp|P46459|NSF_HUMAN	10	3	58	0.599592	1.21427	Normal	SLE	Vesicle-fusing ATPase OS=Homo sapiens GN=NSF PE=1 SV=3	986.477	1973.89	961.932	1466.45	937.067	826.654	986.477	1277.64	1029.34	1329.74	906.951	864.151	3	0	3	2	1	1
sp|Q92804|RBP56_HUMAN	8	3	65	0.66735	1.35503	Normal	SLE	TATA-binding protein-associated factor 2N OS=Homo sapiens GN=TAF15 PE=1 SV=1	2135.59	5657.37	1709.12	1620.46	2813.77	2578.21	2135.59	3661.84	1828.89	1469.39	2723.34	2695.16	1	1	0	0	1	0
sp|O75533|SF3B1_HUMAN	11	3	70	0.7546	1.06699	Normal	SLE	Splicing factor 3B subunit 1 OS=Homo sapiens GN=SF3B1 PE=1 SV=3	1143.14	1781.91	1264.23	1344.46	1553.65	1028.15	1143.14	1153.38	1352.82	1219.12	1503.71	1074.78	2	0	1	0	1	0
sp|Q01518|CAP1_HUMAN	9	3	108	0.760067	1.01655	Normal	SLE	Adenylyl cyclase-associated protein 1 OS=Homo sapiens GN=CAP1 PE=1 SV=5	744.317	598.07	1012.94	636.424	360.653	1319.9	744.317	387.112	1083.93	577.094	349.062	1379.78	2	3	2	2	1	4
sp|P62249|RS16_HUMAN	10	3	85	0.816947	1.01827	Normal	SLE	40S ribosomal protein S16 OS=Homo sapiens GN=RPS16 PE=1 SV=2	2805.41	2514.05	2412.96	2703.68	1775.97	3114.02	2805.41	1627.27	2582.06	2451.63	1718.89	3255.28	7	5	5	6	5	6
sp|P02790|HEMO_HUMAN	9	3	99	0.825713	1.00947	Normal	SLE	Hemopexin OS=Homo sapiens GN=HPX PE=1 SV=2	326.801	1108.31	389.561	838.229	563.087	406.236	326.801	717.375	416.861	760.087	544.99	424.663	1	3	3	3	2	2
sp|Q9NYV4|CDK12_HUMAN	12	3	63	0.827369	1.0646	Normal	SLE	Cyclin-dependent kinase 12 OS=Homo sapiens GN=CDK12 PE=1 SV=2	3693.76	2000.54	1976.41	3051.98	2787.68	1365.62	3693.76	1294.89	2114.92	2767.46	2698.09	1427.56	0	0	0	1	3	1
sp|P30086|PEBP1_HUMAN	5	3	66	0.834821	1.03324	Normal	SLE	Phosphatidylethanolamine-binding protein 1 OS=Homo sapiens GN=PEBP1 PE=1 SV=3	1220.93	927.128	1899.88	1160.22	703.093	2054.39	1220.93	600.101	2033.02	1052.06	680.496	2147.58	1	0	0	1	0	1
sp|P50552|VASP_HUMAN	4	3	34	0.837071	1.18212	Normal	SLE	Vasodilator-stimulated phosphoprotein OS=Homo sapiens GN=VASP PE=1 SV=3	358.315	887.518	292.668	380.768	305.712	615	358.315	574.463	313.178	345.272	295.887	642.897	3	1	2	2	0	1
sp|P0CG05|LAC2_HUMAN;sp|A0M8Q6|LAC7_HUMAN;sp|P0CG04|LAC1_HUMAN	11	3	174	0.873034	2.50314	Normal	SLE	Ig lambda-2 chain C regions OS=Homo sapiens GN=IGLC2 PE=1 SV=1	137.234	1354.11	69.1233	210.259	139.49	273.654	137.234	876.472	73.9674	190.658	135.007	286.067	0	4	0	0	0	1
sp|Q14152|EIF3A_HUMAN	15	3	89	0.923933	1.04144	Normal	SLE	Eukaryotic translation initiation factor 3 subunit A OS=Homo sapiens GN=EIF3A PE=1 SV=1	3525.7	1016.18	3050.01	1155.15	4250.83	1883.8	3525.7	657.74	3263.75	1047.46	4114.21	1969.25	0	0	2	0	0	1
RRRRRsp|Q14683|SMC1A_HUMAN	5	3	29	0.937332	1.0201	Normal	SLE	REVERSED Structural maintenance of chromosomes protein 1A OS=Homo sapiens GN=SMC1A PE=1 SV=2	5610.44	1594.63	5051.77	1585.29	6819.12	3610.94	5610.44	1032.15	5405.79	1437.5	6599.97	3774.73	3	0	0	0	0	0
sp|P63244|GBLP_HUMAN	11	2	95	0.00945722	1.45832	SLE	Normal	Guanine nucleotide-binding protein subunit beta-2-like 1 OS=Homo sapiens GN=GNB2L1 PE=1 SV=3	792.842	683.489	842.582	1170.87	1014.43	1196.42	792.842	442.401	901.63	1061.72	981.832	1250.69	2	1	2	1	1	2
sp|P07900|HS90A_HUMAN	38	2	458	0.0297708	1.91498	SLE	Normal	Heat shock protein HSP 90-alpha OS=Homo sapiens GN=HSP90AA1 PE=1 SV=5	698.081	782.633	446.005	1350.37	1355.01	984.252	698.081	506.574	477.261	1224.48	1311.46	1028.9	1	1	0	3	1	1
sp|P17844|DDX5_HUMAN	14	2	126	0.0310992	1.35472	SLE	Normal	Probable ATP-dependent RNA helicase DDX5 OS=Homo sapiens GN=DDX5 PE=1 SV=1	751.991	746.781	692.639	1040.97	1100.25	827.526	751.991	483.368	741.179	943.926	1064.89	865.062	2	2	2	3	2	1
sp|P18085|ARF4_HUMAN	4	2	37	0.0351893	1.34609	SLE	Normal	ADP-ribosylation factor 4 OS=Homo sapiens GN=ARF4 PE=1 SV=3	1118.37	982.243	1071.57	1200.83	1470.36	1598.83	1118.37	635.776	1146.67	1088.89	1423.11	1671.35	3	1	2	2	2	2
sp|P67809|YBOX1_HUMAN	4	2	32	0.051034	2.11503	SLE	Normal	Nuclease-sensitive element-binding protein 1 OS=Homo sapiens GN=YBX1 PE=1 SV=3	109.238	79.7092	161.098	193.511	203.417	343.427	109.238	51.5933	172.388	175.472	196.879	359.005	0	0	1	0	0	2
sp|Q9UJU6|DBNL_HUMAN	8	2	56	0.0633133	1.73955	SLE	Normal	Drebrin-like protein OS=Homo sapiens GN=DBNL PE=1 SV=1	1046.07	462.837	621.493	1225.61	1292.1	1188.24	1046.07	299.58	665.047	1111.35	1250.57	1242.13	1	0	1	1	1	1
sp|Q9UBR2|CATZ_HUMAN	6	2	45	0.0668261	1.43375	SLE	Normal	Cathepsin Z OS=Homo sapiens GN=CTSZ PE=1 SV=1	1153.69	810.111	1185.28	1412.57	1755.31	1347.12	1153.69	524.36	1268.34	1280.89	1698.89	1408.23	3	1	3	2	2	1
sp|P49257|LMAN1_HUMAN	6	2	41	0.107652	1.1931	SLE	Normal	Protein ERGIC-53 OS=Homo sapiens GN=LMAN1 PE=1 SV=2	2156.45	2532.57	2107.96	2510.5	3050.34	2548.62	2156.45	1639.25	2255.68	2276.47	2952.3	2664.22	2	3	3	2	2	1
sp|Q15717|ELAV1_HUMAN	4	2	38	0.10958	1.40466	SLE	Normal	ELAV-like protein 1 OS=Homo sapiens GN=ELAVL1 PE=1 SV=2	1009.19	1095.7	1037.49	1893.63	1117.9	1402.44	1009.19	709.212	1110.2	1717.1	1081.97	1466.06	2	3	4	4	1	4
sp|Q9NZL9|MAT2B_HUMAN	4	2	21	0.112591	1.53216	SLE	Normal	Methionine adenosyltransferase 2 subunit beta OS=Homo sapiens GN=MAT2B PE=1 SV=1	147.282	96.8607	170.754	270.994	182.328	182.365	147.282	62.6949	182.72	245.731	176.468	190.637	2	0	0	1	0	0
sp|P05141|ADT2_HUMAN	12	2	83	0.144661	1.61191	SLE	Normal	ADP/ATP translocase 2 OS=Homo sapiens GN=SLC25A5 PE=1 SV=7	539.443	287.613	737.523	747.075	745.658	1029.23	539.443	186.163	789.208	677.431	721.693	1075.92	0	0	2	2	0	2
sp|O94979|SC31A_HUMAN	7	2	42	0.180713	1.68518	SLE	Normal	Protein transport protein Sec31A OS=Homo sapiens GN=SEC31A PE=1 SV=3	307.191	171.873	410.941	387.941	726.65	385.226	307.191	111.248	439.74	351.776	703.296	402.7	1	0	1	1	1	0
sp|Q03518|TAP1_HUMAN	7	2	46	0.180729	1.66587	SLE	Normal	Antigen peptide transporter 1 OS=Homo sapiens GN=TAP1 PE=1 SV=2	373.718	261.633	481.542	939.534	473.494	447.575	373.718	169.347	515.288	851.947	458.276	467.877	0	0	0	2	0	1
sp|P31939|PUR9_HUMAN	6	2	46	0.200674	1.27742	SLE	Normal	Bifunctional purine biosynthesis protein PURH OS=Homo sapiens GN=ATIC PE=1 SV=3	449.254	277.762	392.206	418.926	450.257	560.531	449.254	179.787	419.692	379.872	435.786	585.956	1	1	0	1	0	1
sp|P04208|LV106_HUMAN;sp|P01699|LV101_HUMAN	2	2	32	0.211294	2.17161	SLE	Normal	Ig lambda chain V-I region WAH OS=Homo sapiens PE=1 SV=1	573.714	2552.6	460.288	3684.29	1119.55	2984.85	573.714	1652.22	492.545	3340.83	1083.57	3120.24	0	3	0	4	3	2
sp|P39656|OST48_HUMAN	5	2	49	0.219068	1.40498	SLE	Normal	Dolichyl-diphosphooligosaccharide--protein glycosyltransferase 48 kDa subunit OS=Homo sapiens GN=DDOST PE=1 SV=4	1837.4	923.204	1611.94	1685.95	1847.75	2609.64	1837.4	597.561	1724.9	1528.78	1788.37	2728.01	4	2	4	4	4	6
sp|P35998|PRS7_HUMAN	6	2	42	0.247305	1.58352	SLE	Normal	26S protease regulatory subunit 7 OS=Homo sapiens GN=PSMC2 PE=1 SV=3	110.223	46.7597	129.676	152.349	100.217	201.364	110.223	30.2661	138.763	138.146	96.996	210.497	0	0	2	0	1	1
sp|P01772|HV311_HUMAN	3	2	57	0.253749	3.30708	SLE	Normal	Ig heavy chain V-III region KOL OS=Homo sapiens PE=1 SV=1	963.929	4071.32	580.351	10133.6	1121.73	7315.96	963.929	2635.24	621.022	9188.88	1085.68	7647.81	1	3	1	5	2	3
sp|Q1KMD3|HNRL2_HUMAN	6	2	62	0.26825	1.26601	SLE	Normal	Heterogeneous nuclear ribonucleoprotein U-like protein 2 OS=Homo sapiens GN=HNRNPUL2 PE=1 SV=1	718.4	653.38	875.037	1068.42	1088.26	687.815	718.4	422.913	936.359	968.821	1053.28	719.014	1	0	1	2	1	2
sp|P38159|RBMX_HUMAN	17	2	106	0.302317	1.66552	SLE	Normal	RNA-binding motif protein, X chromosome OS=Homo sapiens GN=RBMX PE=1 SV=3	487.452	312.388	939.878	1223.93	1197.62	475.985	487.452	202.199	1005.74	1109.83	1159.13	497.576	0	1	0	2	2	2
sp|O75083|WDR1_HUMAN	8	2	98	0.312636	1.41887	SLE	Normal	WD repeat-containing protein 1 OS=Homo sapiens GN=WDR1 PE=1 SV=4	557.255	958.06	766.239	1201.87	649.359	1386.01	557.255	620.122	819.936	1089.83	628.489	1448.87	3	1	2	2	0	2
sp|Q9UJ70|NAGK_HUMAN	9	2	84	0.325171	1.93747	SLE	Normal	N-acetyl-D-glucosamine kinase OS=Homo sapiens GN=NAGK PE=1 SV=4	528.13	301.085	820.413	491.808	1970.83	733.462	528.13	194.883	877.906	445.96	1907.49	766.731	2	1	2	1	3	3
sp|P60842|IF4A1_HUMAN	14	2	150	0.371269	1.15705	SLE	Normal	Eukaryotic initiation factor 4A-I OS=Homo sapiens GN=EIF4A1 PE=1 SV=1	1574.76	1245.43	1841.08	1505.72	1790.11	2097.48	1574.76	806.128	1970.1	1365.36	1732.58	2192.62	1	1	3	1	2	2
sp|P01861|IGHG4_HUMAN	33	2	476	0.381522	19.2466	SLE	Normal	Ig gamma-4 chain C region OS=Homo sapiens GN=IGHG4 PE=1 SV=1	251.496	3.36532	68.6509	49.2477	72.1154	6105.16	251.496	2.17827	73.4619	44.6566	69.7976	6382.09	1	0	0	0	0	10
sp|P18621|RL17_HUMAN	5	2	45	0.391166	1.1289	SLE	Normal	60S ribosomal protein L17 OS=Homo sapiens GN=RPL17 PE=1 SV=3	1646.37	1551.43	2110.68	1854.04	1786.31	2352.41	1646.37	1004.19	2258.6	1681.2	1728.9	2459.12	2	1	3	2	2	4
sp|P62701|RS4X_HUMAN;sp|P22090|RS4Y1_HUMAN	8	2	65	0.391979	1.48295	SLE	Normal	40S ribosomal protein S4, X isoform OS=Homo sapiens GN=RPS4X PE=1 SV=2	276.674	325.447	308.976	555.698	218.543	576.866	276.674	210.651	330.629	503.894	211.519	603.033	1	0	3	2	2	3
sp|O43598|DNPH1_HUMAN	7	2	50	0.394081	1.2199	SLE	Normal	2'-deoxynucleoside 5'-phosphate N-hydrolase 1 OS=Homo sapiens GN=DNPH1 PE=1 SV=1	600.111	1050.35	1203.03	1205.69	927.357	1347.93	600.111	679.861	1287.34	1093.29	897.553	1409.08	1	1	2	2	1	3
sp|P13693|TCTP_HUMAN	2	2	26	0.396415	1.27893	SLE	Normal	Translationally-controlled tumor protein OS=Homo sapiens GN=TPT1 PE=1 SV=1	707.455	961.778	873.495	1012.86	739.639	1499.48	707.455	622.529	934.709	918.437	715.868	1567.5	0	1	1	1	0	2
sp|O75915|PRAF3_HUMAN	3	2	42	0.417763	1.31827	SLE	Normal	PRA1 family protein 3 OS=Homo sapiens GN=ARL6IP5 PE=1 SV=1	778.864	650.796	940.656	726.631	843.81	1554.26	778.864	421.24	1006.58	658.892	816.691	1624.77	2	3	4	4	3	4
sp|Q99832|TCPH_HUMAN	5	2	44	0.422757	1.26439	SLE	Normal	T-complex protein 1 subunit eta OS=Homo sapiens GN=CCT7 PE=1 SV=2	327.993	595.604	440.278	650.497	379.342	694.628	327.993	385.516	471.132	589.855	367.15	726.136	2	2	2	4	3	3
sp|P21291|CSRP1_HUMAN	4	2	35	0.427915	1.53889	SLE	Normal	Cysteine and glycine-rich protein 1 OS=Homo sapiens GN=CSRP1 PE=1 SV=3	1405.97	1008.85	1185.35	912.573	3056.12	1571.56	1405.97	652.998	1268.41	827.5	2957.9	1642.84	1	2	3	2	4	1
sp|P48735|IDHP_HUMAN	16	2	125	0.429286	3.76841	SLE	Normal	Isocitrate dehydrogenase [NADP], mitochondrial OS=Homo sapiens GN=IDH2 PE=1 SV=2	55.0287	53.8315	90.2249	269.03	24.3797	456.825	55.0287	34.8434	96.5478	243.95	23.5962	477.546	1	0	0	1	0	1
sp|P29590|PML_HUMAN	17	2	110	0.437882	2.24126	SLE	Normal	Protein PML OS=Homo sapiens GN=PML PE=1 SV=3	376.962	93.8697	300.175	798.412	810.288	119.325	376.962	60.759	321.211	723.981	784.246	124.737	0	0	0	1	1	0
sp|P55884|EIF3B_HUMAN	7	2	43	0.5123	1.18822	SLE	Normal	Eukaryotic translation initiation factor 3 subunit B OS=Homo sapiens GN=EIF3B PE=1 SV=3	2600.26	1181.4	2560.1	2029.14	2264.09	3242.16	2600.26	764.683	2739.51	1839.98	2191.33	3389.23	0	0	0	1	1	0
sp|P60891|PRPS1_HUMAN;sp|P11908|PRPS2_HUMAN;sp|P21108|PRPS3_HUMAN	7	2	71	0.523833	1.17135	SLE	Normal	Ribose-phosphate pyrophosphokinase 1 OS=Homo sapiens GN=PRPS1 PE=1 SV=2	309.236	127.281	363.219	378.783	260.948	297.041	309.236	82.3849	388.673	343.472	252.562	310.514	2	1	1	2	0	1
sp|Q15233|NONO_HUMAN	12	2	96	0.523877	1.30388	SLE	Normal	Non-POU domain-containing octamer-binding protein OS=Homo sapiens GN=NONO PE=1 SV=4	998.095	214.963	1018.09	619.153	1500.43	789.564	998.095	139.139	1089.43	561.433	1452.2	825.379	1	0	0	0	2	0
sp|P10644|KAP0_HUMAN	2	2	28	0.533995	1.45507	SLE	Normal	cAMP-dependent protein kinase type I-alpha regulatory subunit OS=Homo sapiens GN=PRKAR1A PE=1 SV=1	154.104	174.003	204.992	360.422	108.885	306.389	154.104	112.626	219.358	326.822	105.385	320.287	0	0	0	1	0	2
sp|Q96DI7|SNR40_HUMAN	3	2	11	0.539312	1.22431	SLE	Normal	U5 small nuclear ribonucleoprotein 40 kDa protein OS=Homo sapiens GN=SNRNP40 PE=1 SV=1	2733.07	14970.1	1879.06	9985.47	3221.14	10768.1	2733.07	9689.7	2010.75	9054.59	3117.62	11256.5	0	0	1	1	0	0
sp|Q14847|LASP1_HUMAN	7	2	90	0.540305	1.10952	SLE	Normal	LIM and SH3 domain protein 1 OS=Homo sapiens GN=LASP1 PE=1 SV=2	427.942	731.588	819.751	740.19	793.973	661.896	427.942	473.534	877.198	671.187	768.456	691.919	2	1	3	3	4	2
sp|P52597|HNRPF_HUMAN	5	2	78	0.555847	1.10576	SLE	Normal	Heterogeneous nuclear ribonucleoprotein F OS=Homo sapiens GN=HNRNPF PE=1 SV=3	1131.57	1176.65	1361.9	1691.86	1112.45	1253.96	1131.57	761.61	1457.34	1534.14	1076.69	1310.84	3	4	4	5	3	2
sp|Q6PCE3|PGM2L_HUMAN	4	2	19	0.571067	1.33608	SLE	Normal	Glucose 1,6-bisphosphate synthase OS=Homo sapiens GN=PGM2L1 PE=1 SV=3	3358.15	2335.44	2841.81	2028.96	3370.54	6004.5	3358.15	1511.66	3040.96	1839.82	3262.21	6276.86	0	0	1	0	0	3
sp|Q99439|CNN2_HUMAN	7	2	61	0.580073	1.06358	SLE	Normal	Calponin-2 OS=Homo sapiens GN=CNN2 PE=1 SV=4	1309.48	935.222	1250.73	1122.65	1274.18	1320.83	1309.48	605.34	1338.38	1018	1233.23	1380.74	0	1	3	2	0	4
sp|O00148|DX39A_HUMAN;sp|Q13838|DX39B_HUMAN	13	2	100	0.580404	1.08564	SLE	Normal	ATP-dependent RNA helicase DDX39A OS=Homo sapiens GN=DDX39A PE=1 SV=2	1257.14	1091.34	1314.42	1106.45	1266.42	1603.7	1257.14	706.391	1406.53	1003.31	1225.72	1676.45	1	1	1	2	0	2
sp|Q9Y6K5|OAS3_HUMAN	6	2	46	0.581365	1.07765	SLE	Normal	2'-5'-oligoadenylate synthase 3 OS=Homo sapiens GN=OAS3 PE=1 SV=3	104.307	1295.83	235.04	1024.53	399.467	338.158	104.307	838.752	251.511	929.016	386.628	353.497	0	0	0	2	0	0
sp|O75643|U520_HUMAN	5	2	31	0.597471	1.22509	SLE	Normal	U5 small nuclear ribonucleoprotein 200 kDa helicase OS=Homo sapiens GN=SNRNP200 PE=1 SV=2	281.384	302.291	258.746	249.002	257.417	525.623	281.384	195.664	276.879	225.789	249.144	549.465	0	0	0	0	0	2
sp|Q93084|AT2A3_HUMAN	6	2	31	0.611457	1.16714	SLE	Normal	Sarcoplasmic/endoplasmic reticulum calcium ATPase 3 OS=Homo sapiens GN=ATP2A3 PE=1 SV=2	1688.33	892.765	1268.96	1494.71	1995.1	1003.73	1688.33	577.859	1357.89	1355.37	1930.98	1049.26	0	0	1	0	1	1
sp|O43402|EMC8_HUMAN	5	2	34	0.617963	1.15733	SLE	Normal	ER membrane protein complex subunit 8 OS=Homo sapiens GN=EMC8 PE=1 SV=1	1377.8	1407.17	1431.08	1517.6	2233.69	1128.06	1377.8	910.819	1531.37	1376.13	2161.9	1179.23	2	0	1	0	0	1
sp|P78371|TCPB_HUMAN	7	2	71	0.619296	1.13856	SLE	Normal	T-complex protein 1 subunit beta OS=Homo sapiens GN=CCT2 PE=1 SV=4	526.363	516.157	676.934	626.646	467.419	863.636	526.363	334.093	724.373	568.228	452.397	902.811	2	0	2	1	0	2
sp|P07108|ACBP_HUMAN	4	2	47	0.626863	1.06919	SLE	Normal	Acyl-CoA-binding protein OS=Homo sapiens GN=DBI PE=1 SV=2	585.066	2581.01	1132.83	1726.49	1192.72	1677.15	585.066	1670.6	1212.22	1565.54	1154.38	1753.23	1	1	2	1	2	2
sp|P62847|RS24_HUMAN	4	2	42	0.639346	1.23662	SLE	Normal	40S ribosomal protein S24 OS=Homo sapiens GN=RPS24 PE=1 SV=1	891.928	329	935.871	651.591	575.899	1439.64	891.928	212.951	1001.46	590.848	557.39	1504.94	4	1	4	3	0	4
sp|Q96G03|PGM2_HUMAN	6	2	43	0.645751	1.08031	SLE	Normal	Phosphoglucomutase-2 OS=Homo sapiens GN=PGM2 PE=1 SV=4	1532.48	1061.53	1543.42	1197.74	1702.42	1569.55	1532.48	687.095	1651.58	1086.08	1647.71	1640.75	2	1	2	2	1	1
sp|P46783|RS10_HUMAN;sp|Q9NQ39|RS10L_HUMAN	6	2	67	0.66877	1.22661	SLE	Normal	40S ribosomal protein S10 OS=Homo sapiens GN=RPS10 PE=1 SV=1	1435.86	520.008	1051.58	1091.63	674.676	1922.67	1435.86	336.585	1125.28	989.861	652.993	2009.89	5	2	3	4	4	4
sp|O14773|TPP1_HUMAN	5	2	47	0.674142	1.12067	SLE	Normal	Tripeptidyl-peptidase 1 OS=Homo sapiens GN=TPP1 PE=1 SV=2	2490.83	3405.26	3327.53	2885.66	2721.37	4729.59	2490.83	2204.12	3560.72	2616.65	2633.9	4944.12	1	3	2	2	2	3
sp|P26599|PTBP1_HUMAN	6	2	80	0.696857	1.17486	SLE	Normal	Polypyrimidine tract-binding protein 1 OS=Homo sapiens GN=PTBP1 PE=1 SV=1	831.269	1485.53	1009.26	1601.52	729.212	1576.92	831.269	961.538	1079.99	1452.22	705.776	1648.45	2	1	3	2	1	4
sp|O95613|PCNT_HUMAN	10	2	57	0.703267	4.30303	SLE	Normal	Pericentrin OS=Homo sapiens GN=PCNT PE=1 SV=4	128.094	5.77377	86.0322	12.3029	892.255	41.6765	128.094	3.73718	92.0612	11.156	863.579	43.5669	0	0	0	0	2	0
sp|P07437|TBB5_HUMAN	61	2	830	0.703534	1.11213	SLE	Normal	Tubulin beta chain OS=Homo sapiens GN=TUBB PE=1 SV=2	2972.24	2015.1	2962.05	2371.38	4059.43	2409.95	2972.24	1304.31	3169.63	2150.31	3928.97	2519.27	0	0	0	1	1	0
sp|Q92928|RAB1C_HUMAN;sp|P20340|RAB6A_HUMAN;sp|Q15286|RAB35_HUMAN;sp|Q9H0U4|RAB1B_HUMAN	10	2	100	0.710183	1.10687	SLE	Normal	Putative Ras-related protein Rab-1C OS=Homo sapiens GN=RAB1C PE=5 SV=2	549.388	585.955	641.828	893.875	503.13	570.089	549.388	379.27	686.807	810.545	486.96	595.948	3	2	3	4	3	3
sp|O14579|COPE_HUMAN	9	2	57	0.735912	1.04375	SLE	Normal	Coatomer subunit epsilon OS=Homo sapiens GN=COPE PE=1 SV=3	720.704	376.309	721.975	558.275	696.9	643.392	720.704	243.573	772.57	506.231	674.502	672.576	2	0	0	1	0	2
sp|P19838|NFKB1_HUMAN	7	2	32	0.781169	1.85971	SLE	Normal	Nuclear factor NF-kappa-B p105 subunit OS=Homo sapiens GN=NFKB1 PE=1 SV=2	983.219	452.516	1101.18	219.707	2876.13	1622.09	983.219	292.899	1178.35	199.225	2783.69	1695.67	0	0	0	0	0	3
sp|P01903|DRA_HUMAN	5	2	85	0.793541	1.15495	SLE	Normal	HLA class II histocompatibility antigen, DR alpha chain OS=Homo sapiens GN=HLA-DRA PE=1 SV=1	1198.34	611.295	1024.43	1009.23	603.745	1660.22	1198.34	395.672	1096.22	915.147	584.341	1735.53	3	1	2	2	0	2
sp|Q92522|H1X_HUMAN	6	2	64	0.806137	1.10949	SLE	Normal	Histone H1x OS=Homo sapiens GN=H1FX PE=1 SV=1	970.202	770.363	1128.1	808.451	1565.57	808.738	970.202	498.632	1207.16	733.085	1515.25	845.422	3	0	2	2	1	1
RRRRRsp|Q9NYC9|DYH9_HUMAN	9	2	46	0.825139	1.98107	SLE	Normal	REVERSED Dynein heavy chain 9, axonemal OS=Homo sapiens GN=DNAH9 PE=1 SV=3	728.847	117.452	283.107	131.72	1912.2	193.507	728.847	76.023	302.947	119.441	1850.75	202.284	1	0	0	0	1	0
sp|P24844|MYL9_HUMAN	17	2	158	0.855062	1.56698	SLE	Normal	Myosin regulatory light polypeptide 9 OS=Homo sapiens GN=MYL9 PE=1 SV=4	239.71	265.953	344.214	110.724	908.033	312.983	239.71	172.143	368.336	100.402	878.85	327.18	1	1	2	0	2	1
sp|O00299|CLIC1_HUMAN	9	2	84	0.862113	1.08217	SLE	Normal	Chloride intracellular channel protein 1 OS=Homo sapiens GN=CLIC1 PE=1 SV=4	468.223	383.739	496.917	585.255	303.324	571.131	468.223	248.383	531.74	530.696	293.576	597.037	1	1	2	3	1	2
sp|Q5JTV8|TOIP1_HUMAN	3	2	33	0.877628	1.38784	SLE	Normal	Torsin-1A-interacting protein 1 OS=Homo sapiens GN=TOR1AIP1 PE=1 SV=2	146.763	102.896	135.151	125.679	29.7217	378.655	146.763	66.6011	144.622	113.962	28.7665	395.831	0	0	0	1	0	2
sp|P35580|MYH10_HUMAN	12	2	114	0.88657	2.46279	SLE	Normal	Myosin-10 OS=Homo sapiens GN=MYH10 PE=1 SV=3	321.037	21.5308	176.82	1162.16	95.9674	21.013	321.037	13.9362	189.211	1053.82	92.8831	21.9662	0	0	0	3	0	0
sp|P11166|GTR1_HUMAN	2	2	15	0.891205	1.02804	SLE	Normal	Solute carrier family 2, facilitated glucose transporter member 1 OS=Homo sapiens GN=SLC2A1 PE=1 SV=2	119.096	686.924	73.8457	244.301	62.4931	597.746	119.096	444.625	79.0208	221.527	60.4847	624.86	0	3	0	0	0	0
sp|Q07955|SRSF1_HUMAN	8	2	52	0.902864	1.0253	SLE	Normal	Serine/arginine-rich splicing factor 1 OS=Homo sapiens GN=SRSF1 PE=1 SV=2	1018.7	958.421	1192.36	1329.96	927.124	992.594	1018.7	620.356	1275.92	1205.98	897.327	1037.62	3	0	3	3	1	3
sp|P68371|TBB4B_HUMAN	57	2	772	0.918019	2.61747	SLE	Normal	Tubulin beta-4B chain OS=Homo sapiens GN=TUBB4B PE=1 SV=1	1722.12	558.77	490.976	109.105	6078.71	1067.47	1722.12	361.674	525.383	98.9336	5883.34	1115.89	1	0	0	0	1	0
sp|Q15661|TRYB1_HUMAN;sp|P20231|TRYB2_HUMAN;sp|Q9BZJ3|TRYD_HUMAN	2	2	16	0.931369	1.27328	SLE	Normal	Tryptase alpha/beta-1 OS=Homo sapiens GN=TPSAB1 PE=1 SV=1	346.57	186.634	280.532	194.298	685.74	156.076	346.57	120.802	300.192	176.185	663.701	163.156	1	0	0	0	1	0
sp|P00338|LDHA_HUMAN	16	2	159	0.93189	1.07925	SLE	Normal	L-lactate dehydrogenase A chain OS=Homo sapiens GN=LDHA PE=1 SV=2	857.518	940.42	791.16	1099.41	537.022	1157.85	857.518	608.705	846.604	996.917	519.763	1210.37	2	3	1	1	0	1
sp|P50995|ANX11_HUMAN	8	2	73	0.941326	1.0262	SLE	Normal	Annexin A11 OS=Homo sapiens GN=ANXA11 PE=1 SV=1	645.209	974.989	697.496	905.935	553.711	918.78	645.209	631.08	746.376	821.481	535.915	960.456	2	3	2	1	1	1
sp|P07741|APT_HUMAN	6	2	78	0.942574	1.0385	SLE	Normal	Adenine phosphoribosyltransferase OS=Homo sapiens GN=APRT PE=1 SV=2	1321.97	1731.24	1541	1871.93	870.833	2028.31	1321.97	1120.58	1648.99	1697.42	842.845	2120.32	6	6	7	7	4	9
sp|P16615|AT2A2_HUMAN	5	2	37	0.946849	1.0049	SLE	Normal	Sarcoplasmic/endoplasmic reticulum calcium ATPase 2 OS=Homo sapiens GN=ATP2A2 PE=1 SV=1	2500.02	170.319	1551.73	556.465	3227.82	458.454	2500.02	110.242	1660.48	504.59	3124.08	479.25	4	1	3	4	5	1
sp|P50454|SERPH_HUMAN	6	2	52	0.966081	1.84783	SLE	Normal	Serpin H1 OS=Homo sapiens GN=SERPINH1 PE=1 SV=2	5223.72	545.997	1429.39	147.426	11100.1	2055.21	5223.72	353.407	1529.56	133.683	10743.3	2148.44	0	0	0	2	1	2
sp|P12955|PEPD_HUMAN	8	2	45	0.985239	1.42579	SLE	Normal	Xaa-Pro dipeptidase OS=Homo sapiens GN=PEPD PE=1 SV=3	96.3059	119.167	25.8389	272.64	24.2791	47.141	96.3059	77.1331	27.6497	247.223	23.4988	49.2793	1	1	0	3	1	0
sp|P28066|PSA5_HUMAN	3	2	38	0.99125	1.02763	SLE	Normal	Proteasome subunit alpha type-5 OS=Homo sapiens GN=PSMA5 PE=1 SV=3	848.002	851.584	1165.5	1052.73	627.168	1264.35	848.002	551.204	1247.18	954.589	607.012	1321.7	0	0	0	0	0	2
sp|O75390|CISY_HUMAN	7	2	44	0.994352	1.06511	SLE	Normal	Citrate synthase, mitochondrial OS=Homo sapiens GN=CS PE=1 SV=2	916.183	970.413	844.42	1306.95	535.207	1066.69	916.183	628.118	903.596	1185.11	518.006	1115.07	2	1	1	2	0	1
sp|P00488|F13A_HUMAN	6	2	47	0.00975192	24.2562	Normal	SLE	Coagulation factor XIII A chain OS=Homo sapiens GN=F13A1 PE=1 SV=4	260.44	97.9444	437.641	3.27439	6.19185	23.3512	260.44	63.3964	468.311	2.96914	5.99285	24.4104	2	1	3	0	0	0
RRRRRsp|O14578|CTRO_HUMAN	4	2	24	0.0117304	1.20039	Normal	SLE	REVERSED Citron Rho-interacting kinase OS=Homo sapiens GN=CIT PE=1 SV=2	4967.62	4633.84	4973.72	3906.68	3903.88	4331.44	4967.62	2999.34	5322.27	3542.49	3778.41	4527.91	0	0	0	0	3	0
sp|Q9Y3U8|RL36_HUMAN	6	2	54	0.0416533	1.69764	Normal	SLE	60S ribosomal protein L36 OS=Homo sapiens GN=RPL36 PE=1 SV=3	4634.31	6374.94	5545.55	2415.79	3131.91	4203.96	4634.31	4126.3	5934.18	2190.58	3031.26	4394.65	1	2	1	1	1	2
sp|P62995|TRA2B_HUMAN	6	2	35	0.0925271	1.35914	Normal	SLE	Transformer-2 protein homolog beta OS=Homo sapiens GN=TRA2B PE=1 SV=1	1770.79	2405.38	1946.92	1656.24	1197.32	1651.57	1770.79	1556.93	2083.36	1501.84	1158.84	1726.48	0	0	0	1	0	1
sp|O60749|SNX2_HUMAN	6	2	38	0.099787	1.7533	Normal	SLE	Sorting nexin-2 OS=Homo sapiens GN=SNX2 PE=1 SV=2	655.159	329.22	346.411	287.788	265.677	205.558	655.159	213.094	370.688	260.96	257.138	214.882	2	1	2	2	2	2
sp|Q9BZZ2|SN_HUMAN	10	2	68	0.112596	2.7852	Normal	SLE	Sialoadhesin OS=Homo sapiens GN=SIGLEC1 PE=1 SV=2	1031.53	658.43	1707.56	413.35	682.279	124.216	1031.53	426.181	1827.22	374.816	660.351	129.851	4	0	2	0	3	0
sp|P42765|THIM_HUMAN	2	2	13	0.130557	1.23836	Normal	SLE	3-ketoacyl-CoA thiolase, mitochondrial OS=Homo sapiens GN=ACAA2 PE=1 SV=2	262.796	225.884	258.872	206.068	162.84	234.756	262.796	146.208	277.013	186.857	157.607	245.404	0	0	0	1	1	0
sp|P45974|UBP5_HUMAN	4	2	22	0.134309	1.20513	Normal	SLE	Ubiquitin carboxyl-terminal hydrolase 5 OS=Homo sapiens GN=USP5 PE=1 SV=2	502.64	471.35	490.893	371.192	491.938	352.407	502.64	305.09	525.295	336.588	476.127	368.392	1	0	0	1	0	0
sp|Q9Y3I0|RTCB_HUMAN	4	2	34	0.140122	1.45634	Normal	SLE	tRNA-splicing ligase RtcB homolog OS=Homo sapiens GN=RTCB PE=1 SV=1	1864.89	3123.26	2082.04	2034.69	1443.33	1376.77	1864.89	2021.59	2227.95	1845.01	1396.94	1439.22	1	1	0	1	2	1
sp|P20774|MIME_HUMAN	5	2	46	0.143452	1.73088	Normal	SLE	Mimecan OS=Homo sapiens GN=OGN PE=1 SV=1	1227.35	2422.65	1476.12	740.431	730.583	1490.56	1227.35	1568.11	1579.57	671.405	707.103	1558.18	3	4	3	0	1	2
sp|Q8NHM4|TRY6_HUMAN	34	2	488	0.240945	1.62579	Normal	SLE	Putative trypsin-6 OS=Homo sapiens GN=PRSS3P2 PE=5 SV=2	812.645	448.713	1023.5	266.932	647.116	491.338	812.645	290.438	1095.23	242.048	626.319	513.625	0	0	3	0	0	1
sp|P16402|H13_HUMAN	79	2	806	0.257801	1.42649	Normal	SLE	Histone H1.3 OS=Homo sapiens GN=HIST1H1D PE=1 SV=2	4272.15	5490.93	3854.99	3612.27	1595.13	4339.14	4272.15	3554.11	4125.15	3275.53	1543.86	4535.97	3	4	5	2	1	1
sp|P52907|CAZA1_HUMAN	5	2	41	0.290245	1.33471	Normal	SLE	F-actin-capping protein subunit alpha-1 OS=Homo sapiens GN=CAPZA1 PE=1 SV=3	538.183	998.668	626.98	581.781	426.202	613.215	538.183	646.407	670.918	527.545	412.504	641.03	1	0	0	0	0	1
sp|P20962|PTMS_HUMAN	4	2	28	0.30727	1.57039	Normal	SLE	Parathymosin OS=Homo sapiens GN=PTMS PE=1 SV=2	2333.65	4425.35	1592.02	1410.98	1812.16	2094.67	2333.65	2864.39	1703.59	1279.45	1753.92	2189.69	7	0	8	4	1	8
sp|Q9NUV9|GIMA4_HUMAN	9	2	64	0.319402	1.26476	Normal	SLE	GTPase IMAP family member 4 OS=Homo sapiens GN=GIMAP4 PE=1 SV=1	651.676	782.916	452.465	498.133	590.622	403.275	651.676	506.757	484.173	451.695	571.64	421.568	2	1	1	1	1	0
sp|Q9NQC3|RTN4_HUMAN	6	2	49	0.321372	1.37442	Normal	SLE	Reticulon-4 OS=Homo sapiens GN=RTN4 PE=1 SV=2	11530.7	7057.77	10163.1	3583.67	10114.6	7220.77	11530.7	4568.27	10875.3	3249.59	9789.51	7548.3	0	0	2	0	0	1
sp|P50991|TCPD_HUMAN	7	2	58	0.346001	1.20081	Normal	SLE	T-complex protein 1 subunit delta OS=Homo sapiens GN=CCT4 PE=1 SV=4	313.581	251.104	375.122	218.361	231.234	333.049	313.581	162.532	401.41	198.004	223.802	348.156	2	2	2	2	0	2
sp|P02794|FRIH_HUMAN	5	2	36	0.348833	1.27555	Normal	SLE	Ferritin heavy chain OS=Homo sapiens GN=FTH1 PE=1 SV=2	2448.75	3429.34	2100.7	1648.16	1599.97	3007.05	2448.75	2219.7	2247.92	1494.52	1548.55	3143.45	3	1	1	1	0	0
sp|O15533|TPSN_HUMAN	6	2	41	0.357367	2.2244	Normal	SLE	Tapasin OS=Homo sapiens GN=TAPBP PE=1 SV=1	596.67	2838.68	645.339	990.778	537.18	306.553	596.67	1837.39	690.563	898.415	519.916	320.459	2	0	1	1	0	1
sp|P62424|RL7A_HUMAN	7	2	61	0.366449	1.06994	Normal	SLE	60S ribosomal protein L7a OS=Homo sapiens GN=RPL7A PE=1 SV=2	1086.83	1030.7	1050.06	872.719	978.796	1109.01	1086.83	667.143	1123.64	791.361	947.338	1159.31	2	1	1	2	0	2
sp|P01602|KV110_HUMAN;sp|P01598|KV106_HUMAN	5	2	36	0.367183	1.26344	Normal	SLE	Ig kappa chain V-I region HK102 (Fragment) OS=Homo sapiens GN=IGKV1-5 PE=4 SV=1	245.179	601.065	414.164	0	851.107	146.496	245.179	389.05	443.189	0	823.754	153.141	0	1	0	0	1	0
sp|P30043|BLVRB_HUMAN	4	2	47	0.370208	1.6904	Normal	SLE	Flavin reductase (NADPH) OS=Homo sapiens GN=BLVRB PE=1 SV=3	1063.65	3722.72	1580.98	1940.97	883.076	942.725	1063.65	2409.6	1691.77	1760.02	854.695	985.487	1	3	1	4	2	3
sp|P30041|PRDX6_HUMAN	10	2	94	0.370811	1.20603	Normal	SLE	Peroxiredoxin-6 OS=Homo sapiens GN=PRDX6 PE=1 SV=3	1343.95	1787.21	1202.54	1534.29	891.94	1167.15	1343.95	1156.81	1286.82	1391.25	863.274	1220.09	2	2	3	3	0	2
sp|Q9BSJ8|ESYT1_HUMAN	3	2	27	0.380064	1.42877	Normal	SLE	Extended synaptotagmin-1 OS=Homo sapiens GN=ESYT1 PE=1 SV=1	188.389	366.497	220.041	308.308	56.7922	177.274	188.389	237.222	235.461	279.567	54.9669	185.315	2	2	0	2	1	0
sp|Q9BXP5|SRRT_HUMAN	7	2	30	0.383009	1.36076	Normal	SLE	Serrate RNA effector molecule homolog OS=Homo sapiens GN=SRRT PE=1 SV=1	1075.18	921.317	810.206	188.753	819.423	1054.42	1075.18	596.34	866.984	171.157	793.088	1102.25	0	0	0	0	1	1
sp|P15880|RS2_HUMAN	9	2	89	0.389485	1.22604	Normal	SLE	40S ribosomal protein S2 OS=Homo sapiens GN=RPS2 PE=1 SV=2	697.925	538.852	408.084	393.463	575.812	372.331	697.925	348.782	436.682	356.783	557.306	389.22	3	0	2	1	1	2
sp|O15144|ARPC2_HUMAN	9	2	81	0.403559	1.35851	Normal	SLE	Actin-related protein 2/3 complex subunit 2 OS=Homo sapiens GN=ARPC2 PE=1 SV=1	932.729	461.749	1008.63	523.496	454.958	790.472	932.729	298.876	1079.31	474.694	440.336	826.328	3	1	3	1	1	3
sp|P27348|1433T_HUMAN	12	2	149	0.421006	1.53957	Normal	SLE	14-3-3 protein theta OS=Homo sapiens GN=YWHAQ PE=1 SV=1	308.013	923.196	380.683	293.007	131.272	622.696	308.013	597.556	407.36	265.692	127.053	650.942	0	1	1	0	0	0
sp|Q01130|SRSF2_HUMAN	7	2	38	0.421956	1.31327	Normal	SLE	Serine/arginine-rich splicing factor 2 OS=Homo sapiens GN=SRSF2 PE=1 SV=4	1174.26	637.529	1030.39	350.624	945.085	868.495	1174.26	412.653	1102.6	317.938	914.711	907.89	1	0	1	0	0	0
sp|Q9UPR5|NAC2_HUMAN	4	2	27	0.437701	1.20056	Normal	SLE	Sodium/calcium exchanger 2 OS=Homo sapiens GN=SLC8A2 PE=2 SV=2	981.97	693.476	980.775	512.755	574.57	1125.16	981.97	448.865	1049.51	464.955	556.104	1176.2	0	0	0	0	2	0
sp|P31943|HNRH1_HUMAN;sp|P55795|HNRH2_HUMAN	14	2	154	0.460809	1.08347	Normal	SLE	Heterogeneous nuclear ribonucleoprotein H OS=Homo sapiens GN=HNRNPH1 PE=1 SV=4	1115.27	1107.4	1219.71	850.742	1122	1204.45	1115.27	716.786	1305.19	771.433	1085.94	1259.08	3	3	4	3	4	2
sp|P21810|PGS1_HUMAN	8	2	71	0.470237	1.21834	Normal	SLE	Biglycan OS=Homo sapiens GN=BGN PE=1 SV=2	447.969	501.867	333.93	147.715	584.441	321.546	447.969	324.843	357.332	133.944	565.658	336.131	2	0	1	1	2	2
sp|P11277|SPTB1_HUMAN	10	2	72	0.474518	2.12027	Normal	SLE	Spectrin beta chain, erythrocytic OS=Homo sapiens GN=SPTB PE=1 SV=5	8.28902	325.913	3.82597	159.427	0	0	8.28902	210.953	4.09409	144.564	0	0	0	3	0	1	0	0
sp|P47755|CAZA2_HUMAN	4	2	44	0.482403	1.12082	Normal	SLE	F-actin-capping protein subunit alpha-2 OS=Homo sapiens GN=CAPZA2 PE=1 SV=3	466.384	538.334	368.38	425.868	340.925	458.286	466.384	348.447	394.196	386.167	329.968	479.074	3	1	1	2	1	0
sp|P30740|ILEU_HUMAN	9	2	84	0.521632	1.18617	Normal	SLE	Leukocyte elastase inhibitor OS=Homo sapiens GN=SERPINB1 PE=1 SV=1	516.682	878.417	880.864	568.284	498.247	852.226	516.682	568.572	942.595	515.307	482.234	890.883	2	2	2	2	1	2
RRRRRsp|Q8IWG1|WDR63_HUMAN	5	2	27	0.522629	1.11683	Normal	SLE	REVERSED WD repeat-containing protein 63 OS=Homo sapiens GN=WDR63 PE=2 SV=1	695.885	731.555	625.718	748.465	391.101	698.818	695.885	473.513	669.568	678.691	378.531	730.516	0	0	0	2	0	0
sp|Q15819|UB2V2_HUMAN	8	2	62	0.527213	2.14287	Normal	SLE	Ubiquitin-conjugating enzyme E2 variant 2 OS=Homo sapiens GN=UBE2V2 PE=1 SV=4	546.556	4025.71	886.09	1294.59	625.698	626.927	546.556	2605.72	948.186	1173.91	605.589	655.365	0	0	1	2	1	1
sp|P29218|IMPA1_HUMAN	2	2	15	0.533452	1.1708	Normal	SLE	Inositol monophosphatase 1 OS=Homo sapiens GN=IMPA1 PE=1 SV=1	3943.53	7043.77	5661.16	5476.66	3562.23	5180.89	3943.53	4559.22	6057.89	4966.11	3447.74	5415.9	0	2	1	0	0	1
RRRRRsp|Q6UB98|ANR12_HUMAN	3	2	11	0.545552	1.26126	Normal	SLE	REVERSED Ankyrin repeat domain-containing protein 12 OS=Homo sapiens GN=ANKRD12 PE=1 SV=3	808.401	414.586	1088.56	278.165	1117.54	437.025	808.401	268.349	1164.85	252.233	1081.63	456.849	0	0	3	0	0	0
sp|P11216|PYGB_HUMAN	3	2	15	0.553187	1.20904	Normal	SLE	Glycogen phosphorylase, brain form OS=Homo sapiens GN=PYGB PE=1 SV=5	930.279	533	1033.66	419.974	814.948	830.304	930.279	344.994	1106.1	380.823	788.756	867.966	2	0	2	0	0	0
sp|Q14683|SMC1A_HUMAN	13	2	64	0.555999	1.17146	Normal	SLE	Structural maintenance of chromosomes protein 1A OS=Homo sapiens GN=SMC1A PE=1 SV=2	336.305	611.795	423.863	280.127	399.19	491.844	336.305	395.996	453.567	254.013	386.361	514.154	0	0	0	1	0	1
sp|P37108|SRP14_HUMAN	2	2	26	0.576322	1.11756	Normal	SLE	Signal recognition particle 14 kDa protein OS=Homo sapiens GN=SRP14 PE=1 SV=2	930.882	587.729	765.808	709.419	542.208	792.495	930.882	380.418	819.475	643.284	524.782	828.442	0	0	3	0	0	0
sp|Q9ULL8|SHRM4_HUMAN	4	2	19	0.579021	1.36053	Normal	SLE	Protein Shroom4 OS=Homo sapiens GN=SHROOM4 PE=1 SV=3	756.616	1187.58	366.107	319.744	720.645	657.702	756.616	768.682	391.763	289.937	697.484	687.535	0	0	0	0	0	2
sp|P02763|A1AG1_HUMAN;sp|P19652|A1AG2_HUMAN	5	2	60	0.581438	2.59618	Normal	SLE	Alpha-1-acid glycoprotein 1 OS=Homo sapiens GN=ORM1 PE=1 SV=1	65.2876	11200.9	186.273	2150.01	1521.97	739.285	65.2876	7249.98	199.327	1949.58	1473.06	772.819	0	4	1	2	3	1
sp|Q9Y3L3|3BP1_HUMAN	6	2	33	0.594628	1.09443	Normal	SLE	SH3 domain-binding protein 1 OS=Homo sapiens GN=SH3BP1 PE=1 SV=3	2269.58	2752.89	1887	2625.86	1822.59	1864.85	2269.58	1781.86	2019.24	2381.07	1764.01	1949.44	1	0	1	1	0	1
sp|P42167|LAP2B_HUMAN;sp|P42166|LAP2A_HUMAN	9	2	96	0.601015	1.11484	Normal	SLE	Lamina-associated polypeptide 2, isoforms beta/gamma OS=Homo sapiens GN=TMPO PE=1 SV=2	1109.73	797.568	713.627	1043.19	659.576	648.192	1109.73	516.241	763.637	945.936	638.378	677.594	2	2	2	2	1	2
sp|P05155|IC1_HUMAN	2	2	23	0.60572	1.75786	Normal	SLE	Plasma protease C1 inhibitor OS=Homo sapiens GN=SERPING1 PE=1 SV=2	336.446	1004.67	140.555	477.674	167.286	197.921	336.446	650.291	150.405	433.144	161.909	206.899	0	1	0	1	0	0
sp|P51884|LUM_HUMAN	7	2	65	0.606211	1.19544	Normal	SLE	Lumican OS=Homo sapiens GN=LUM PE=1 SV=2	3065.8	3635.76	1714.59	1744.22	2450.59	2845.39	3065.8	2353.31	1834.75	1581.62	2371.83	2974.45	1	2	2	2	3	3
sp|P01860|IGHG3_HUMAN	39	2	497	0.618316	1.47285	Normal	SLE	Ig gamma-3 chain C region OS=Homo sapiens GN=IGHG3 PE=1 SV=2	2332.72	69.608	173.854	755.048	672.177	321.886	2332.72	45.0551	186.037	684.66	650.574	336.486	0	0	0	2	3	2
sp|P17096|HMGA1_HUMAN	2	2	22	0.641746	1.07481	Normal	SLE	High mobility group protein HMG-I/HMG-Y OS=Homo sapiens GN=HMGA1 PE=1 SV=3	1046.01	1121.94	867.666	1286.67	669.916	867.727	1046.01	726.195	928.471	1166.72	648.386	907.087	2	0	0	6	1	4
RRRRRsp|Q9HBR0|S38AA_HUMAN	11	2	55	0.644156	1.16909	Normal	SLE	REVERSED Putative sodium-coupled neutral amino acid transporter 10 OS=Homo sapiens GN=SLC38A10 PE=1 SV=2	704.299	1354.7	693.71	1144.63	704.068	505.877	704.299	876.858	742.325	1037.93	681.44	528.823	0	0	1	1	0	0
sp|P51571|SSRD_HUMAN	4	2	38	0.646303	1.37691	Normal	SLE	Translocon-associated protein subunit delta OS=Homo sapiens GN=SSR4 PE=1 SV=1	770.183	3412.9	1095.53	1319.21	358.281	2156.17	770.183	2209.07	1172.3	1196.23	346.766	2253.97	1	0	0	1	0	0
sp|P30153|2AAA_HUMAN	5	2	41	0.669747	1.08259	Normal	SLE	Serine/threonine-protein phosphatase 2A 65 kDa regulatory subunit A alpha isoform OS=Homo sapiens GN=PPP2R1A PE=1 SV=4	564.391	405.455	628.395	494.003	241.317	740.999	564.391	262.438	672.432	447.95	233.561	774.61	2	0	0	0	0	1
sp|P00491|PNPH_HUMAN	3	2	24	0.671468	1.29821	Normal	SLE	Purine nucleoside phosphorylase OS=Homo sapiens GN=PNP PE=1 SV=2	304.413	75.3336	242.983	185.327	243.737	50.6196	304.413	48.7611	260.011	168.05	235.903	52.9157	1	1	2	1	0	1
sp|Q16401|PSMD5_HUMAN	10	2	68	0.674199	1.53225	Normal	SLE	26S proteasome non-ATPase regulatory subunit 5 OS=Homo sapiens GN=PSMD5 PE=1 SV=3	47.0007	5.47704	50.5582	3.21515	40.4675	23.5624	47.0007	3.54512	54.1013	2.91542	39.1669	24.6312	2	0	2	1	1	0
sp|P46778|RL21_HUMAN	7	2	60	0.692651	1.08441	Normal	SLE	60S ribosomal protein L21 OS=Homo sapiens GN=RPL21 PE=1 SV=2	670.796	449.59	739.259	452.13	390.179	872.587	670.796	291.005	791.065	409.981	377.639	912.168	1	1	1	1	0	1
cont|000137;cont|000002;cont|000062;cont|000086;cont|000088	37	2	463	0.694551	1.17662	Normal	SLE	spt|P00760| Cationic trypsin precursor (EC 3.4.21.4) (Beta-trypsin) (Fragment) [Bos taurus (contaminant)]	13666	65.1793	19283.6	1242.81	15504.3	11311.9	13666	42.1885	20634.9	1126.95	15006	11825	0	0	0	0	1	1
sp|Q8TF72|SHRM3_HUMAN	12	2	68	0.704614	1.03152	Normal	SLE	Protein Shroom3 OS=Homo sapiens GN=SHROOM3 PE=1 SV=2	1842.87	1865.46	2083.21	1561.86	1035.75	3016.98	1842.87	1207.45	2229.2	1416.26	1002.46	3153.83	1	0	1	0	0	0
sp|Q16181|SEPT7_HUMAN	6	2	58	0.707221	1.0521	Normal	SLE	Septin-7 OS=Homo sapiens GN=SEPT7 PE=1 SV=2	1015.5	794.683	972.696	1138.1	672.46	834.511	1015.5	514.373	1040.86	1032	650.848	872.364	3	1	2	2	2	2
sp|Q92608|DOCK2_HUMAN	4	2	17	0.708504	1.02215	Normal	SLE	Dedicator of cytokinesis protein 2 OS=Homo sapiens GN=DOCK2 PE=1 SV=2	20143.9	2042.22	27254	11602.3	10458.5	26308.3	20143.9	1321.86	29164	10520.7	10122.4	27501.6	0	0	0	1	0	1
sp|Q14624|ITIH4_HUMAN;RRRRRsp|Q9NYY3|PLK2_HUMAN	6	2	42	0.71546	1.33542	Normal	SLE	Inter-alpha-trypsin inhibitor heavy chain H4 OS=Homo sapiens GN=ITIH4 PE=1 SV=4	944.702	3186.61	1031.79	1811.86	1260.79	793.619	944.702	2062.59	1104.1	1642.95	1220.27	829.618	0	4	0	2	0	0
sp|P48047|ATPO_HUMAN	6	2	72	0.717845	1.05755	Normal	SLE	ATP synthase subunit O, mitochondrial OS=Homo sapiens GN=ATP5O PE=1 SV=1	1457.98	1933.1	1898.97	1837.06	1114.31	2050.83	1457.98	1251.24	2032.04	1665.8	1078.49	2143.85	1	0	1	0	0	3
sp|P55084|ECHB_HUMAN	9	2	59	0.737138	1.02774	Normal	SLE	Trifunctional enzyme subunit beta, mitochondrial OS=Homo sapiens GN=HADHB PE=1 SV=3	922.673	1012.61	1024.65	1034.53	799.792	1045.72	922.673	655.433	1096.46	938.089	774.087	1093.16	1	1	1	3	1	3
sp|O00567|NOP56_HUMAN	5	2	42	0.737363	1.05925	Normal	SLE	Nucleolar protein 56 OS=Homo sapiens GN=NOP56 PE=1 SV=4	1022.48	1431.55	1006.73	929.494	1168.05	1169.64	1022.48	926.595	1077.28	842.843	1130.51	1222.7	3	2	0	1	2	2
sp|Q00341|VIGLN_HUMAN	12	2	74	0.75056	1.03359	Normal	SLE	Vigilin OS=Homo sapiens GN=HDLBP PE=1 SV=2	8672.16	12151.8	7519.45	12355.8	3687.83	11378.6	8672.16	7865.5	8046.41	11204	3569.31	11894.7	0	0	1	0	1	0
sp|P06454|PTMA_HUMAN	3	2	53	0.777627	1.08254	Normal	SLE	Prothymosin alpha OS=Homo sapiens GN=PTMA PE=1 SV=2	758.755	572.995	1033.49	644.646	697.504	842.758	758.755	370.882	1105.92	584.55	675.087	880.985	0	0	0	2	0	0
sp|P11413|G6PD_HUMAN	7	2	43	0.793932	1.16784	Normal	SLE	Glucose-6-phosphate 1-dehydrogenase OS=Homo sapiens GN=G6PD PE=1 SV=4	694.359	1654.87	729.704	778.46	1101.27	756.715	694.359	1071.15	780.841	705.889	1065.87	791.039	1	0	2	0	0	2
sp|Q13724|MOGS_HUMAN	8	2	52	0.796073	1.1776	Normal	SLE	Mannosyl-oligosaccharide glucosidase OS=Homo sapiens GN=MOGS PE=1 SV=5	13483	27748.1	9041.14	10562.5	10710.7	21417.1	13483	17960.5	9674.73	9577.86	10366.5	22388.6	1	0	2	1	2	1
sp|P84103|SRSF3_HUMAN	13	2	113	0.839794	1.0277	Normal	SLE	Serine/arginine-rich splicing factor 3 OS=Homo sapiens GN=SRSF3 PE=1 SV=1	1498.59	2165.43	1649.81	1386.9	1469.74	2313.95	1498.59	1401.62	1765.42	1257.61	1422.5	2418.91	2	0	0	0	1	0
sp|P01008|ANT3_HUMAN	5	2	44	0.846654	1.38453	Normal	SLE	Antithrombin-III OS=Homo sapiens GN=SERPINC1 PE=1 SV=1	492.98	2320.43	613.049	1132.86	674.592	667.367	492.98	1501.94	656.011	1027.25	652.911	697.639	0	4	0	3	2	2
sp|Q93008|USP9X_HUMAN	5	2	26	0.85906	1.10748	Normal	SLE	Probable ubiquitin carboxyl-terminal hydrolase FAF-X OS=Homo sapiens GN=USP9X PE=1 SV=3	1453.97	439.819	1726.89	503.301	1967.01	798.992	1453.97	284.681	1847.91	456.382	1903.8	835.234	0	0	1	1	0	2
RRRRRsp|Q96DT5|DYH11_HUMAN	7	2	33	0.866232	2.66489	Normal	SLE	REVERSED Dynein heavy chain 11, axonemal OS=Homo sapiens GN=DNAH11 PE=1 SV=3	156.388	2100.22	117.751	191.08	329.455	370.442	156.388	1359.41	126.003	173.267	318.867	387.245	0	2	0	0	0	0
sp|P36871|PGM1_HUMAN	2	2	15	0.877426	1.00982	Normal	SLE	Phosphoglucomutase-1 OS=Homo sapiens GN=PGM1 PE=1 SV=3	392.085	358.81	437.265	390.261	480.901	305.45	392.085	232.247	467.909	353.879	465.445	319.306	2	0	0	0	1	0
sp|Q6DRA6|H2B2D_HUMAN;sp|Q6DN03|H2B2C_HUMAN	27	2	257	0.880367	1.10245	Normal	SLE	Putative histone H2B type 2-D OS=Homo sapiens GN=HIST2H2BD PE=5 SV=3	1337.59	3053.23	1173.41	2360.19	992.641	1694.33	1337.59	1976.26	1255.64	2140.16	960.738	1771.18	0	0	3	1	0	0
sp|P30044|PRDX5_HUMAN	6	2	58	0.881635	1.02192	Normal	SLE	Peroxiredoxin-5, mitochondrial OS=Homo sapiens GN=PRDX5 PE=1 SV=4	1169.26	1286.94	1681.11	1382.41	1028.96	1637.19	1169.26	832.995	1798.92	1253.54	995.895	1711.45	3	4	3	4	3	3
sp|P62942|FKB1A_HUMAN	5	2	53	0.882423	1.04707	Normal	SLE	Peptidyl-prolyl cis-trans isomerase FKBP1A OS=Homo sapiens GN=FKBP1A PE=1 SV=2	871.335	1784.59	1328.45	1218.67	849.592	1737.01	871.335	1155.11	1421.55	1105.06	822.287	1815.8	1	2	1	1	1	3
sp|O75340|PDCD6_HUMAN	2	2	18	0.91605	1.09068	Normal	SLE	Programmed cell death protein 6 OS=Homo sapiens GN=PDCD6 PE=1 SV=1	527.328	248.14	645.415	512.916	300.056	489.772	527.328	160.613	690.646	465.1	290.412	511.988	2	0	1	3	2	2
sp|P11047|LAMC1_HUMAN	14	2	101	0.939033	1.07634	Normal	SLE	Laminin subunit gamma-1 OS=Homo sapiens GN=LAMC1 PE=1 SV=3	2586.95	786.929	3686.48	1252.57	1285.06	4021.96	2586.95	509.354	3944.82	1135.81	1243.76	4204.39	0	0	1	0	2	0
sp|P10599|THIO_HUMAN	5	2	41	0.964078	1.00261	Normal	SLE	Thioredoxin OS=Homo sapiens GN=TXN PE=1 SV=3	4590.55	3220.37	4496.86	3032.39	4582.39	4660.91	4590.55	2084.45	4812	2749.7	4435.12	4872.33	2	2	3	2	3	3
sp|P07585|PGS2_HUMAN	6	2	70	0.966476	1.19611	Normal	SLE	Decorin OS=Homo sapiens GN=DCN PE=1 SV=1	1614.94	282.665	1503.4	431.783	1197.09	1214.51	1614.94	182.96	1608.75	391.531	1158.61	1269.6	5	0	2	2	1	3
sp|Q14204|DYHC1_HUMAN	20	2	106	0.988668	1.38885	Normal	SLE	Cytoplasmic dynein 1 heavy chain 1 OS=Homo sapiens GN=DYNC1H1 PE=1 SV=5	149.558	54.4901	674.403	71.4441	349.339	211.719	149.558	35.2698	721.665	64.7838	338.112	221.323	0	0	1	0	1	0
sp|P01011|AACT_HUMAN	9	2	102	0.997132	3.33441	Normal	SLE	Alpha-1-antichymotrypsin OS=Homo sapiens GN=SERPINA3 PE=1 SV=2	35.7556	1890.62	48.6652	147.934	387.96	56.4256	35.7556	1223.74	52.0756	134.143	375.491	58.9851	0	4	0	1	2	0
